# Supplementary material for: Behavioral aspects and neurobiological properties underlying medical cannabis treatment in Shank3 mouse model of autism spectrum disorder
Source: Transl Psychiatry. 2021 Oct 13;11:524. doi: 10.1038/s41398-021-01612-3 (PMC8514476; doi:10.1038/s41398-021-01612-3)
Supplement: Supplementary file 4 — Supplementary table 2- RNA seq genes [file 41398_2021_1612_MOESM4_ESM.csv]

ensembl_gene_id	symbol	description	gene_biotype	baseMean	foldChange	padj	chromosome_name	start_position	end_position	strand	lfcSE	log2FoldChange	stat	pvalue
ENSMUSG00000015090	Ptgds	prostaglandin D2 synthase (brain)	protein_coding	24752.66834	0.769769335	1.20E-10	2	25466709	25470046	-1	0.048560863	-0.377501895	-7.773788792	7.62E-15
ENSMUSG00000109209	NA	NA	NA	84.72163309	13.12316318	1.26E-07	NA	NA	NA	NA	0.551114629	3.714043601	6.739149006	1.59E-11
ENSMUSG00000090877	Hspa1b	heat shock protein 1B	protein_coding	191.856118	0.472060296	1.41E-05	17	34956436	34959238	-1	0.181993099	-1.08295695	-5.950538552	2.67E-09
ENSMUSG00000091971	Hspa1a	heat shock protein 1A	protein_coding	172.1865637	0.545790487	2.07E-05	17	34969190	34972156	-1	0.149607596	-0.873580847	-5.839147674	5.25E-09
ENSMUSG00000051111	Sv2c	synaptic vesicle glycoprotein 2c	protein_coding	1556.83243	1.395721772	1.29E-04	13	95954594	96132577	-1	0.087658628	0.481011378	5.487324992	4.08E-08
ENSMUSG00000020629	Adi1	acireductone dioxygenase 1	protein_coding	1253.107812	0.735513546	1.52E-04	12	28675231	28682175	1	0.081683755	-0.443176183	-5.425511912	5.78E-08
ENSMUSG00000047766	Lrrc49	leucine rich repeat containing 49	protein_coding	2092.741018	1.236302173	6.26E-04	9	60568859	60688158	-1	0.059561384	0.306031405	5.138084157	2.78E-07
ENSMUSG00000015656	Hspa8	heat shock protein 8	protein_coding	33871.18941	0.80018823	0.00244247	9	40800984	40810087	1	0.066313913	-0.321588686	-4.849490403	1.24E-06
ENSMUSG00000011263	Exoc3l2	exocyst complex component 3-like 2	protein_coding	16.77541525	6.046408698	0.002844619	7	19463331	19496762	1	0.541344572	2.596078499	4.79561195	1.62E-06
ENSMUSG00000030400	Ercc2	excision repair cross-complementing rodent repair deficiency, complementation group 2	protein_coding	366.2874736	0.667125563	0.002902673	7	19382010	19395694	1	0.122911273	-0.583969772	-4.751148981	2.02E-06
ENSMUSG00000030739	Myh14	myosin, heavy polypeptide 14	protein_coding	1603.195904	1.220676021	0.002902673	7	44605803	44670843	-1	0.06050211	0.287680346	4.754881219	1.99E-06
ENSMUSG00000070304	Scn2b	sodium channel, voltage-gated, type II, beta	protein_coding	6312.429912	0.842971347	0.003212141	9	45117782	45130070	1	0.05229111	-0.2464445	-4.712933048	2.44E-06
ENSMUSG00000085438	NA	NA	NA	8276.730512	1.192840358	0.003265334	NA	NA	NA	NA	0.054205772	0.254400975	4.693245088	2.69E-06
ENSMUSG00000052727	Map1b	microtubule-associated protein 1B	protein_coding	10591.74865	1.23523829	0.004030497	13	99421446	99516540	-1	0.065762432	0.304789379	4.634703563	3.57E-06
ENSMUSG00000040987	Mill2	MHC I like leukocyte 2	protein_coding	79.83394973	1.926955537	0.004397489	7	18839966	18865402	1	0.205619702	0.946323283	4.602298685	4.18E-06
ENSMUSG00000024411	Aqp4	aquaporin 4	protein_coding	6222.617384	0.821807311	0.004528022	18	15389496	15410982	-1	0.061781475	-0.28312793	-4.582731775	4.59E-06
ENSMUSG00000032579	Hemk1	HemK methyltransferase family member 1	protein_coding	230.5413424	1.597858441	0.011288834	9	107327084	107338350	-1	0.154554908	0.676139601	4.374753354	1.22E-05
ENSMUSG00000032067	Pts	6-pyruvoyl-tetrahydropterin synthase	protein_coding	369.7250571	0.698655028	0.013947683	9	50521617	50528724	-1	0.120078034	-0.517347817	-4.308430103	1.64E-05
ENSMUSG00000021696	Elovl7	ELOVL family member 7, elongation of long chain fatty acids (yeast)	protein_coding	553.8491885	1.340445096	0.013947683	13	108214404	108285683	1	0.098217771	0.422712129	4.303825308	1.68E-05
ENSMUSG00000000889	Dbh	dopamine beta hydroxylase	protein_coding	120.0550701	3.543874612	0.016136441	2	27165233	27183200	1	0.428482077	1.82532756	4.259985789	2.04E-05
ENSMUSG00000026452	Syt2	synaptotagmin II	protein_coding	8788.963594	1.149039932	0.01698009	1	134646677	134762593	1	0.047297338	0.200428936	4.237636697	2.26E-05
ENSMUSG00000018707	Dync1h1	dynein cytoplasmic 1 heavy chain 1	protein_coding	6141.986858	1.127046826	0.02512731	12	110601452	110666945	1	0.041697203	0.172547457	4.138106237	3.50E-05
ENSMUSG00000032340	Neo1	neogenin	protein_coding	1725.397234	1.192808275	0.02683513	9	58874687	59036441	-1	0.061847319	0.254362171	4.112743686	3.91E-05
ENSMUSG00000100837	NA	NA	NA	77.21689628	0.497639227	0.034817838	NA	NA	NA	NA	0.249074471	-1.006827882	-4.042276498	5.29E-05
ENSMUSG00000021983	Atp8a2	ATPase, aminophospholipid transporter-like, class I, type 8A, member 2	protein_coding	1205.782764	1.225990134	0.035766081	14	59638540	60197179	-1	0.073005369	0.293947369	4.026380151	5.66E-05
ENSMUSG00000040724	Kcna2	potassium voltage-gated channel, shaker-related subfamily, member 2	protein_coding	5339.193681	1.144438804	0.04152013	3	107101146	107115005	1	0.048882049	0.19464032	3.981836355	6.84E-05
ENSMUSG00000072812	Ahnak2	AHNAK nucleoprotein 2	protein_coding	104.673846	1.778367229	0.044708715	12	112772194	112802657	-1	0.209989888	0.830553268	3.955206026	7.65E-05
ENSMUSG00000026697	Myoc	myocilin	protein_coding	202.2749692	0.426622717	0.046805777	1	162639155	162649693	1	0.314233689	-1.228967305	-3.910997919	9.19E-05
ENSMUSG00000037996	Slc24a2	solute carrier family 24 (sodium/potassium/calcium exchanger), member 2	protein_coding	5406.01407	1.157231996	0.046805777	4	86983124	87230477	-1	0.053665189	0.210678118	3.925787315	8.64E-05
ENSMUSG00000029307	Dmp1	dentin matrix protein 1	protein_coding	281.8692538	1.38829721	0.046805777	5	104202613	104214102	1	0.120889309	0.473316457	3.915287968	9.03E-05
ENSMUSG00000066760	Psg16	pregnancy specific glycoprotein 16	protein_coding	238.2499819	1.466420067	0.046805777	7	17074040	17133450	1	0.140544735	0.552298434	3.929698492	8.51E-05
ENSMUSG00000032232	Cgnl1	cingulin-like 1	protein_coding	957.4649538	1.220387712	0.049513201	9	71626509	71771602	-1	0.073871936	0.287339559	3.889698516	1.00E-04
ENSMUSG00000023033	Scn8a	sodium channel, voltage-gated, type VIII, alpha	protein_coding	3375.323716	1.126420366	0.055059669	15	100869858	101045938	1	0.044535901	0.171745324	3.856334356	1.15E-04
ENSMUSG00000084370	Gm15442	predicted gene 15442	processed_pseudogene	12.37681555	6.211640307	0.059068662	3	78486808	78488637	-1	0.687664302	2.634974291	3.831774141	1.27E-04
ENSMUSG00000038349	Plcl1	phospholipase C-like 1	protein_coding	889.9737716	1.245376206	0.059779274	1	55405921	55754285	1	0.083033363	0.31658162	3.812703824	1.37E-04
ENSMUSG00000097842	NA	NA	NA	47.44573029	0.415449513	0.059779274	NA	NA	NA	NA	0.331906992	-1.26725493	-3.818102539	1.34E-04
ENSMUSG00000000263	Glra1	glycine receptor, alpha 1 subunit	protein_coding	145.6042172	1.578925558	0.059779274	11	55514238	55608198	-1	0.173043264	0.658943153	3.807967663	1.40E-04
ENSMUSG00000021685	Otp	orthopedia homeobox	protein_coding	59.69546836	3.925655375	0.0612599	13	94875602	94885130	1	0.519835889	1.972933527	3.795300723	1.47E-04
ENSMUSG00000026131	Dst	dystonin	protein_coding	4829.780844	1.128321797	0.068010428	1	33908225	34308661	1	0.046367696	0.174178583	3.756464076	1.72E-04
ENSMUSG00000090075	NA	NA	NA	10.7885733	6.799666922	0.068010428	NA	NA	NA	NA	0.736053525	2.765464078	3.757150783	1.72E-04
ENSMUSG00000022816	Fstl1	follistatin-like 1	protein_coding	977.4798677	1.219058157	0.083017122	16	37776873	37836514	1	0.077237623	0.285766954	3.699841399	2.16E-04
ENSMUSG00000036585	Fgf1	fibroblast growth factor 1	protein_coding	3697.457778	1.141529	0.083017122	18	38838673	38929472	-1	0.051698612	0.190967511	3.693861497	2.21E-04
ENSMUSG00000000942	Hoxa4	homeobox A4	protein_coding	21.05897164	3.431883433	0.089416863	6	52189671	52191753	-1	0.484968557	1.779000551	3.668280193	2.44E-04
ENSMUSG00000078307	AI593442	expressed sequence AI593442	protein_coding	1316.59348	1.235729023	0.089416863	9	52673042	52679780	-1	0.083362884	0.305362416	3.663050045	2.49E-04
ENSMUSG00000027210	Meis2	Meis homeobox 2	protein_coding	883.7864685	1.216927144	0.091312691	2	115863064	116065839	-1	0.077560208	0.283242799	3.651908697	2.60E-04
ENSMUSG00000044211	Gm7887	predicted gene 7887	processed_pseudogene	38.89892707	8.695578366	0.097115363	6	48524554	48525090	-1	0.859489125	3.120281988	3.63039147	2.83E-04
ENSMUSG00000032135	Mcam	melanoma cell adhesion molecule	protein_coding	626.0520207	1.277940199	0.099212214	9	44134469	44142727	1	0.097852062	0.353820327	3.615869909	2.99E-04
ENSMUSG00000062352	Itgb1bp1	integrin beta 1 binding protein 1	protein_coding	736.8042497	0.771953862	0.099212214	12	21240825	21286284	-1	0.103328139	-0.373413471	-3.613860428	3.02E-04
ENSMUSG00000033788	Dysf	dysferlin	protein_coding	106.6301487	1.560731769	0.104497124	6	84008590	84211060	1	0.179415607	0.642222614	3.579524793	3.44E-04
ENSMUSG00000100241	Slc18a3	solute carrier family 18 (vesicular monoamine), member 3	protein_coding	103.2914491	1.826973363	0.104497124	14	32462438	32464850	-1	0.242861093	0.8694556	3.580053056	3.44E-04
ENSMUSG00000002324	Rec8	REC8 meiotic recombination protein	protein_coding	256.0186978	2.148940051	0.104497124	14	55618037	55625395	1	0.307970835	1.103625237	3.58353815	3.39E-04
ENSMUSG00000032064	Dixdc1	DIX domain containing 1	protein_coding	2322.766611	0.858816423	0.104497124	9	50662752	50739517	-1	0.061138549	-0.219578314	-3.591487179	3.29E-04
ENSMUSG00000089714	NA	NA	NA	9.760638393	8.79660607	0.111847999	NA	NA	NA	NA	0.883966679	3.136947007	3.548716351	3.87E-04
ENSMUSG00000042761	Mrap2	melanocortin 2 receptor accessory protein 2	protein_coding	333.7033608	1.423398758	0.111847999	9	87144306	87184045	1	0.143454743	0.509339882	3.550526613	3.84E-04
ENSMUSG00000095041	AC149090.1	NA	protein_coding	1487.876049	0.562867912	0.111847999	JH584304.1	52190	59690	-1	0.233757768	-0.82913169	-3.546969573	3.90E-04
ENSMUSG00000031584	Gsr	glutathione reductase	protein_coding	677.4260687	0.794784346	0.113379578	8	33652523	33698163	1	0.09364205	-0.331364637	-3.538630738	4.02E-04
ENSMUSG00000036181	H1f2	H1.2 linker histone, cluster member	protein_coding	454.6925843	1.256094861	0.125111525	13	23738808	23740367	1	0.093774215	0.328945422	3.507845108	4.52E-04
ENSMUSG00000039826	Trub2	TruB pseudouridine (psi) synthase family member 2	protein_coding	455.8743139	1.355395101	0.127134272	2	29761224	29788502	-1	0.125395126	0.438713462	3.498648436	4.68E-04
ENSMUSG00000095597	Gm6472	predicted pseudogene 6472	transcribed_processed_pseudogene	53.04131352	0.177542974	0.127134272	X	152909505	152910155	-1	0.71456656	-2.493759825	-3.489891584	4.83E-04
ENSMUSG00000035258	Abi3bp	ABI gene family, member 3 (NESH) binding protein	protein_coding	177.9748056	0.724481051	0.127134272	16	56477878	56690135	1	0.133202833	-0.464980139	-3.490767648	4.82E-04
ENSMUSG00000069806	Cacng7	calcium channel, voltage-dependent, gamma subunit 7	protein_coding	3926.45974	0.890461917	0.127623352	7	3332955	3368221	1	0.048034684	-0.167374182	-3.484444327	4.93E-04
ENSMUSG00000015484	Fam163a	family with sequence similarity 163, member A	protein_coding	94.17592756	1.610744242	0.136726942	1	156075966	156205026	-1	0.199339094	0.687727437	3.450037934	5.61E-04
ENSMUSG00000069662	Marcks	myristoylated alanine rich protein kinase C substrate	protein_coding	3159.861813	0.896373064	0.136726942	10	37133375	37138920	-1	0.045762756	-0.157828799	-3.448848197	5.63E-04
ENSMUSG00000019916	P4ha1	procollagen-proline, 2-oxoglutarate 4-dioxygenase (proline 4-hydroxylase), alpha 1 polypeptide	protein_coding	1033.06332	0.83986219	0.136726942	10	59323296	59373304	1	0.072783937	-0.251775474	-3.459217585	5.42E-04
ENSMUSG00000048279	Sacs	sacsin	protein_coding	1192.512724	1.159639777	0.136726942	14	61138457	61240695	1	0.061879284	0.213676725	3.453122156	5.54E-04
ENSMUSG00000030108	Slc6a13	solute carrier family 6 (neurotransmitter transporter, GABA), member 13	protein_coding	263.1885974	0.758661832	0.139377492	6	121300227	121337733	1	0.115850475	-0.398471136	-3.439529573	5.83E-04
ENSMUSG00000067786	Nnat	neuronatin	protein_coding	2668.386575	0.835700232	0.144424911	2	157560078	157562522	1	0.075659583	-0.258942558	-3.422468726	6.21E-04
ENSMUSG00000030337	Vamp1	vesicle-associated membrane protein 1	protein_coding	9938.045439	1.148781454	0.144424911	6	125215551	125245964	1	0.05849777	0.200104363	3.420717776	6.25E-04
ENSMUSG00000030268	Bcat1	branched chain aminotransferase 1, cytosolic	protein_coding	2906.497616	1.134596712	0.144424911	6	144993835	145076184	-1	0.053303046	0.182179589	3.417808208	6.31E-04
ENSMUSG00000048142	Nat8l	N-acetyltransferase 8-like	protein_coding	7716.793053	1.131376802	0.145982769	5	33995984	34005916	1	0.052267237	0.178079496	3.407095997	6.57E-04
ENSMUSG00000023484	Prph	peripherin	protein_coding	141.9800041	1.684906119	0.145982769	15	99055174	99058978	1	0.220730998	0.752668209	3.409889036	6.50E-04
ENSMUSG00000021239	Vsx2	visual system homeobox 2	protein_coding	26.15286054	2.481228534	0.149802958	12	84569762	84595457	1	0.386092978	1.311054621	3.395696621	6.85E-04
ENSMUSG00000064337	NA	NA	NA	44463.27791	0.918327155	0.149802958	NA	NA	NA	NA	0.036233519	-0.122919889	-3.392435889	6.93E-04
ENSMUSG00000022122	Ednrb	endothelin receptor type B	protein_coding	2038.925775	0.864746021	0.151541483	14	103814625	103844402	-1	0.061993079	-0.209651625	-3.381855356	7.20E-04
ENSMUSG00000024650	Slc22a6	solute carrier family 22 (organic anion transporter), member 6	protein_coding	135.2531301	0.680919104	0.151541483	19	8618039	8628299	1	0.163936913	-0.554444685	-3.382061272	7.19E-04
ENSMUSG00000039252	Lgi2	leucine-rich repeat LGI family, member 2	protein_coding	2881.29102	1.146932137	0.160177055	5	52533517	52566462	-1	0.058811544	0.197780031	3.362945734	7.71E-04
ENSMUSG00000030122	Ptms	parathymosin	protein_coding	5040.861085	0.897142204	0.164377629	6	124913681	124920103	-1	0.046713367	-0.156591413	-3.352175653	8.02E-04
ENSMUSG00000012520	Phox2b	paired-like homeobox 2b	protein_coding	44.90218654	2.38875104	0.169269904	5	67094399	67099301	-1	0.376072161	1.256256501	3.340466624	8.36E-04
ENSMUSG00000044229	Nxpe4	neurexophilin and PC-esterase domain family, member 4	protein_coding	154.1945758	0.64434021	0.169635082	9	48162023	48400025	1	0.190060856	-0.634105466	-3.336328583	8.49E-04
ENSMUSG00000097287	NA	NA	NA	253.0748403	1.317906198	0.173233274	NA	NA	NA	NA	0.11970225	0.39824769	3.326985824	8.78E-04
ENSMUSG00000066607	Insyn1	inhibitory synaptic factor 1	protein_coding	2744.281722	0.879902011	0.185711959	9	58488603	58499780	1	0.055865974	-0.184585226	-3.304072461	9.53E-04
ENSMUSG00000100801	Gm15459	predicted gene 15459	processed_pseudogene	1884.448942	9.60448385	0.196555106	5	5781615	5783555	-1	0.993616755	3.263708085	3.284674971	0.001021001
ENSMUSG00000020396	Nefh	neurofilament, heavy polypeptide	protein_coding	6118.506243	1.323109815	0.209301808	11	4938754	4948064	-1	0.12377308	0.403932807	3.263494825	0.001100472
ENSMUSG00000026234	Ncl	nucleolin	protein_coding	5264.567984	1.138448354	0.21998782	1	86344719	86359400	-1	0.057631457	0.187068844	3.245950301	0.001170593
ENSMUSG00000021143	Pacs2	phosphofurin acidic cluster sorting protein 2	protein_coding	3451.162067	1.118987612	0.224533295	12	113014508	113074401	1	0.050110201	0.162194064	3.236747453	0.001209004
ENSMUSG00000023571	C1qtnf12	C1q and tumor necrosis factor related 12	protein_coding	93.07209654	0.60733377	0.233112322	4	155962318	155966629	1	0.223471916	-0.719438505	-3.219368761	0.001284732
ENSMUSG00000022054	Nefm	neurofilament, medium polypeptide	protein_coding	8935.557918	1.351973873	0.233112322	14	68082590	68124846	-1	0.135111327	0.435067271	3.220065119	0.001281615
ENSMUSG00000024472	Dcp2	decapping mRNA 2	protein_coding	1577.001883	1.15549077	0.23661907	18	44380502	44424969	1	0.064918591	0.208505736	3.211803169	0.001319047
ENSMUSG00000024597	Slc12a2	solute carrier family 12, member 2	protein_coding	2634.46867	1.114556939	0.236823533	18	57878678	57946821	1	0.048770371	0.156470321	3.208306966	0.001335189
ENSMUSG00000069132	Nxph2	neurexophilin 2	protein_coding	9.091845448	4.493218419	0.247879941	2	23321246	23401973	1	0.679979198	2.167749194	3.187963986	0.001432784
ENSMUSG00000030554	Synm	synemin, intermediate filament protein	protein_coding	645.333722	1.213118059	0.247879941	7	67730160	67759742	-1	0.087371414	0.278719958	3.190058905	0.001422438
ENSMUSG00000036333	Kidins220	kinase D-interacting substrate 220	protein_coding	4826.906743	1.125776258	0.247879941	12	24974925	25063152	1	0.053654286	0.170920128	3.185581993	0.001444632
ENSMUSG00000041559	Fmod	fibromodulin	protein_coding	501.264615	0.798309737	0.247981773	1	134037254	134048277	1	0.102219397	-0.324979488	-3.179235039	0.001476643
ENSMUSG00000002032	Tmem25	transmembrane protein 25	protein_coding	1334.779788	0.860742628	0.247981773	9	44793769	44799307	-1	0.06801462	-0.216346175	-3.180877517	0.001468297
ENSMUSG00000020524	Gria1	glutamate receptor, ionotropic, AMPA1 (alpha 1)	protein_coding	6606.052462	0.899634421	0.260614924	11	57011387	57330244	1	0.048261393	-0.152589233	-3.1617246	0.001568378
ENSMUSG00000026468	Lhx4	LIM homeobox protein 4	protein_coding	30.60989724	2.30172582	0.26161655	1	155698031	155751684	-1	0.380900963	1.202715991	3.157555654	0.001590979
ENSMUSG00000027254	Map1a	microtubule-associated protein 1 A	protein_coding	12834.32687	1.113618149	0.264560772	2	121289600	121310832	1	0.04926738	0.155254628	3.15126618	0.001625643
ENSMUSG00000039601	Rcan2	regulator of calcineurin 2	protein_coding	5040.082035	1.112007029	0.28059253	17	43801351	44039516	1	0.048918654	0.153165908	3.131032718	0.001741928
ENSMUSG00000054942	Miga1	mitoguardin 1	protein_coding	2127.244077	1.13414476	0.280728527	3	152273849	152340407	-1	0.058252416	0.181604795	3.117549561	0.001823613
ENSMUSG00000097451	NA	NA	NA	6897.937595	0.898118207	0.280728527	NA	NA	NA	NA	0.049709671	-0.155022755	-3.118563278	0.001817351
ENSMUSG00000075033	Nxpe3	neurexophilin and PC-esterase domain family, member 3	protein_coding	711.3920463	1.178798636	0.280728527	16	55839953	55895285	-1	0.076153993	0.237317296	3.116281737	0.001831472
ENSMUSG00000071533	Pcnp	PEST proteolytic signal containing nuclear protein	protein_coding	1783.807439	0.883258391	0.280728527	16	56007245	56029739	-1	0.057458405	-0.179092545	-3.116907687	0.001827588
ENSMUSG00000023951	Vegfa	vascular endothelial growth factor A	protein_coding	1288.367004	0.86941504	0.280728527	17	46016993	46032369	-1	0.064784034	-0.201883043	-3.11624685	0.001831689
ENSMUSG00000005483	Dnajb1	DnaJ heat shock protein family (Hsp40) member B1	protein_coding	1347.201068	0.856907132	0.314002349	8	83608193	83612653	1	0.072329699	-0.222789235	-3.080190272	0.002068684
ENSMUSG00000039728	Slc6a5	solute carrier family 6 (neurotransmitter transporter, glycine), member 5	protein_coding	1225.609371	1.866295779	0.316065849	7	49910146	49963856	1	0.292703924	0.900177649	3.075386339	0.0021023
ENSMUSG00000000957	Mmp14	matrix metallopeptidase 14 (membrane-inserted)	protein_coding	372.4388423	0.810163118	0.317126417	14	54431612	54445364	1	0.098879992	-0.303715687	-3.071558571	0.002129444
ENSMUSG00000070436	Serpinh1	serine (or cysteine) peptidase inhibitor, clade H, member 1	protein_coding	726.0506751	0.800288491	0.319485625	7	99345376	99353239	-1	0.104811291	-0.321407933	-3.066539216	0.002165524
ENSMUSG00000036093	Arl5a	ADP-ribosylation factor-like 5A	protein_coding	1917.861844	0.86789225	0.321368355	2	52397951	52424901	-1	0.066795347	-0.204412153	-3.060275341	0.002211336
ENSMUSG00000055368	Slc6a2	solute carrier family 6 (neurotransmitter transporter, noradrenalin), member 2	protein_coding	105.3444671	3.473381078	0.321368355	8	92960079	93001667	1	0.58718549	1.796340703	3.05923892	0.002219001
ENSMUSG00000102234	NA	NA	NA	84.97537306	1.506761518	0.330001713	NA	NA	NA	NA	0.194527345	0.591451093	3.040452187	0.002362232
ENSMUSG00000037419	Endod1	endonuclease domain containing 1	protein_coding	3644.443423	1.128680814	0.330001713	9	14353990	14381507	-1	0.057432483	0.174637555	3.040745338	0.002359933
ENSMUSG00000020483	Dynll2	dynein light chain LC8-type 2	protein_coding	12044.81336	1.099265556	0.330001713	11	87979525	87987533	-1	0.044797157	0.136539949	3.047960155	0.002304005
ENSMUSG00000041920	Slc16a6	solute carrier family 16 (monocarboxylic acid transporters), member 6	protein_coding	263.0482531	1.272270815	0.330001713	11	109450855	109473598	-1	0.114260264	0.347405795	3.040477786	0.002362031
ENSMUSG00000040648	Ppip5k2	diphosphoinositol pentakisphosphate kinase 2	protein_coding	578.6175645	1.181261237	0.330044325	1	97706048	97770411	-1	0.079182231	0.240328053	3.035126048	0.002404352
ENSMUSG00000034593	Myo5a	myosin VA	protein_coding	5752.512145	1.094609082	0.330044325	9	75071015	75223688	1	0.04295235	0.130415732	3.036288643	0.0023951
ENSMUSG00000034243	Golgb1	golgi autoantigen, golgin subfamily b, macrogolgin 1	protein_coding	1129.610332	1.158453439	0.334800393	16	36875140	36933085	1	0.070074811	0.21220006	3.028193117	0.002460208
ENSMUSG00000026223	Itm2c	integral membrane protein 2C	protein_coding	8525.829484	0.915197388	0.341788756	1	85894281	85908675	1	0.042378205	-0.12784516	-3.016766728	0.002554863
ENSMUSG00000030607	Acan	aggrecan	protein_coding	178.5360996	1.3694098	0.341788756	7	79053483	79115099	1	0.150276765	0.453554242	3.018126209	0.00254343
ENSMUSG00000068735	Trp53i11	transformation related protein 53 inducible protein 11	protein_coding	1031.819185	0.874125894	0.348446826	2	93187548	93201759	1	0.064570706	-0.19408702	-3.005806082	0.002648779
ENSMUSG00000110924	NA	NA	NA	14.92173617	0.248067592	0.348446826	NA	NA	NA	NA	0.668594401	-2.011194822	-3.008094023	0.002628918
ENSMUSG00000032532	Cck	cholecystokinin	protein_coding	648.4493982	0.839990802	0.350134338	9	121489824	121495694	-1	0.083800931	-0.251554565	-3.001811099	0.002683787
ENSMUSG00000029211	Gabra4	gamma-aminobutyric acid (GABA) A receptor, subunit alpha 4	protein_coding	614.9134367	0.851740784	0.353618559	5	71569749	71658308	-1	0.077281128	-0.231513663	-2.995733493	0.002737856
ENSMUSG00000032097	Ddx6	DEAD (Asp-Glu-Ala-Asp) box polypeptide 6	protein_coding	2965.404154	1.13628826	0.353618559	9	44604892	44640731	1	0.061621142	0.184328872	2.991325158	0.002777696
ENSMUSG00000091735	Gpr62	G protein-coupled receptor 62	protein_coding	341.2082437	1.231662298	0.353618559	9	106463962	106465938	-1	0.100430495	0.300606746	2.99318196	0.002760851
ENSMUSG00000107092	Gm7993	predicted gene 7993	processed_pseudogene	58.72906233	0.071090855	0.360889437	5	95974240	95975623	1	1.278794201	-3.814192199	-2.9826474	0.00285767
ENSMUSG00000055322	Tns1	tensin 1	protein_coding	882.3731102	1.165628685	0.361316057	1	73910231	74124449	-1	0.074423084	0.221108286	2.970963758	0.002968668
ENSMUSG00000057716	Tmem178b	transmembrane protein 178B	protein_coding	1590.576167	1.155714023	0.361316057	6	39871461	40255150	1	0.070077545	0.208784453	2.979334586	0.002888752
ENSMUSG00000034312	Iqsec1	IQ motif and Sec7 domain 1	protein_coding	4875.220764	1.110873017	0.361316057	6	90656088	90988685	-1	0.05100229	0.151693913	2.974256913	0.002936991
ENSMUSG00000021493	Pdlim7	PDZ and LIM domain 7	protein_coding	290.798789	0.783438262	0.361316057	13	55495795	55513676	-1	0.118544725	-0.352108506	-2.970258747	0.00297549
ENSMUSG00000048387	Osr1	odd-skipped related transcription factor 1	protein_coding	52.40412885	0.608903487	0.361316057	12	9570116	9581500	1	0.240422326	-0.715714521	-2.976905395	0.002911738
ENSMUSG00000026667	Uhmk1	U2AF homology motif (UHM) kinase 1	protein_coding	5037.133153	1.13070491	0.363350534	1	170193420	170215397	-1	0.059767422	0.177222466	2.965201802	0.003024844
ENSMUSG00000041298	Katnal1	katanin p60 subunit A-like 1	protein_coding	1297.838994	1.134904134	0.363350534	5	148871584	148929320	-1	0.061599324	0.182570437	2.963838306	0.003038279
ENSMUSG00000027312	Atrn	attractin	protein_coding	2302.520004	1.114958722	0.366013269	2	130906495	131030333	1	0.05305303	0.1569903	2.959120337	0.003085186
ENSMUSG00000036478	Btg1	BTG anti-proliferation factor 1	protein_coding	2112.925562	0.893282453	0.366013269	10	96617006	96622809	1	0.055060551	-0.162811671	-2.956956831	0.003106916
ENSMUSG00000084350	Znf41-ps	ZNF41, pseudogene	unprocessed_pseudogene	16.1179866	0.397218972	0.366700335	4	145825237	145829942	1	0.450898886	-1.331993566	-2.954084842	0.003135978
ENSMUSG00000038319	Kcnh2	potassium voltage-gated channel, subfamily H (eag-related), member 2	protein_coding	1313.350961	1.155054697	0.368205797	5	24319589	24351604	-1	0.070482381	0.207961171	2.950541219	0.003172177
ENSMUSG00000049796	Crh	corticotropin releasing hormone	protein_coding	32.83501815	1.928304892	0.371713071	3	19693401	19695396	-1	0.321827773	0.94733318	2.943602944	0.003244159
ENSMUSG00000020484	Xbp1	X-box binding protein 1	protein_coding	2788.752336	0.852138143	0.371713071	11	5520659	5525893	1	0.078434698	-0.230840765	-2.943094974	0.003249487
ENSMUSG00000040035	Disp2	dispatched RND tramsporter family member 2	protein_coding	6711.898135	1.137987447	0.380302657	2	118779719	118811293	1	0.063564738	0.186484643	2.933775079	0.003348668
ENSMUSG00000026764	Kif5c	kinesin family member 5C	protein_coding	14411.40422	1.097011863	0.38140438	2	49619298	49774778	1	0.045716727	0.133579127	2.921887364	0.003479173
ENSMUSG00000048899	Rimkla	ribosomal modification protein rimK-like family member A	protein_coding	722.8826424	1.207921105	0.38140438	4	119465283	119492628	-1	0.093234315	0.272526229	2.923024944	0.003466487
ENSMUSG00000063297	Luzp2	leucine zipper protein 2	protein_coding	4988.710967	0.913879918	0.38140438	7	54835498	55268885	1	0.044460443	-0.129923484	-2.92222651	0.003475387
ENSMUSG00000020900	Myh10	myosin, heavy polypeptide 10, non-muscle	protein_coding	4836.645981	1.101783003	0.38140438	11	68691559	68816632	1	0.047813549	0.139840112	2.924696334	0.003447925
ENSMUSG00000021390	Ogn	osteoglycin	protein_coding	293.4904545	0.785561591	0.38140438	13	49608046	49624501	1	0.119030285	-0.348203702	-2.925337044	0.003440833
ENSMUSG00000023964	Calcr	calcitonin receptor	protein_coding	39.29356646	1.982537709	0.386984985	6	3685680	3764714	-1	0.338689604	0.987348307	2.915201103	0.003554594
ENSMUSG00000036745	Ttll7	tubulin tyrosine ligase-like family, member 7	protein_coding	4897.14021	1.107001319	0.391813233	3	146852367	146984009	1	0.050559137	0.146656941	2.900701033	0.003723289
ENSMUSG00000094344	Gm11942	predicted gene 11942	processed_pseudogene	23.24847788	31.54101085	0.391813233	4	32964888	32965232	1	1.712930867	4.979156992	2.906805574	0.003651401
ENSMUSG00000041453	Rpl21	ribosomal protein L21	protein_coding	3409.538224	1.125775619	0.391813233	5	146832890	146837032	1	0.058839812	0.170919309	2.90482417	0.003674595
ENSMUSG00000022769	Sdf2l1	stromal cell-derived factor 2-like 1	protein_coding	456.9066217	0.768497172	0.391813233	16	17130138	17132383	-1	0.131057432	-0.379888144	-2.898638693	0.003747865
ENSMUSG00000005871	Apc	APC, WNT signaling pathway regulator	protein_coding	2324.291424	1.115707507	0.391813233	18	34220924	34322552	1	0.054334254	0.157958861	2.907169062	0.00364716
ENSMUSG00000024501	Dpysl3	dihydropyrimidinase-like 3	protein_coding	857.137443	1.207469409	0.391813233	18	43320984	43438286	-1	0.093769912	0.271986639	2.900574747	0.00372479
ENSMUSG00000021188	Trip11	thyroid hormone receptor interactor 11	protein_coding	773.2777131	1.165225757	0.394643398	12	101834043	101913267	-1	0.076221811	0.220609498	2.894309305	0.003799936
ENSMUSG00000020732	Rab37	RAB37, member RAS oncogene family	protein_coding	407.8895299	1.219241069	0.395012269	11	115091431	115162236	1	0.098889253	0.285983404	2.891956364	0.003828511
ENSMUSG00000006005	Tpr	translocated promoter region, nuclear basket protein	protein_coding	1842.469821	1.116807625	0.396095858	1	150392838	150449935	1	0.055167209	0.159380697	2.889047659	0.003864105
ENSMUSG00000025964	Adam23	a disintegrin and metallopeptidase domain 23	protein_coding	3420.054789	1.102353195	0.396673466	1	63445891	63596276	1	0.048703948	0.140586539	2.886553271	0.003894868
ENSMUSG00000024044	Epb41l3	erythrocyte membrane protein band 4.1 like 3	protein_coding	5837.117635	1.106010159	0.398363792	17	69075683	69289989	1	0.050417989	0.145364638	2.883189903	0.0039367
ENSMUSG00000062729	Ppox	protoporphyrinogen oxidase	protein_coding	317.6050246	0.79474001	0.399311855	1	171275990	171281186	-1	0.115364035	-0.331445117	-2.873036791	0.004065468
ENSMUSG00000038642	Ctss	cathepsin S	protein_coding	876.227257	0.854913778	0.399311855	3	95526786	95556403	1	0.078670626	-0.22614917	-2.874632887	0.004044975
ENSMUSG00000079560	Hoxa3	homeobox A3	protein_coding	16.40037636	3.320793851	0.399311855	6	52169062	52213336	-1	0.602655532	1.731528166	2.873163979	0.004063831
ENSMUSG00000048078	Tenm4	teneurin transmembrane protein 4	protein_coding	709.3291115	1.178838167	0.399311855	7	96171246	96911093	1	0.082634198	0.237365677	2.872487194	0.004072546
ENSMUSG00000030846	Tial1	Tia1 cytotoxic granule-associated RNA binding protein-like 1	protein_coding	1759.053632	0.87554538	0.399311855	7	128439777	128461717	-1	0.066722849	-0.191746139	-2.873770234	0.004056039
ENSMUSG00000026737	Pip4k2a	phosphatidylinositol-5-phosphate 4-kinase, type II, alpha	protein_coding	2173.734795	1.135917767	0.409785148	2	18842255	18998126	-1	0.064435466	0.183858397	2.853372649	0.004325786
ENSMUSG00000049804	Armcx4	armadillo repeat containing, X-linked 4	protein_coding	898.1977363	1.185511585	0.409785148	X	134686519	134696757	1	0.08593406	0.245509761	2.856955215	0.004277262
ENSMUSG00000061755	Bod1l	biorientation of chromosomes in cell division 1-like	protein_coding	1062.216126	1.15877726	0.409785148	5	41787538	41844315	-1	0.074326802	0.212603278	2.860385098	0.004231269
ENSMUSG00000039904	Gpr37	G protein-coupled receptor 37	protein_coding	2126.499229	1.117623946	0.409785148	6	25665878	25690729	-1	0.056307055	0.160434837	2.849284836	0.004381763
ENSMUSG00000108348	Gm42372	predicted gene, 42372	protein_coding	1188.285489	0.837824313	0.409785148	7	16983086	16988152	1	0.089569382	-0.255280345	-2.850084912	0.004370756
ENSMUSG00000046352	Gjb2	gap junction protein, beta 2	protein_coding	264.1882062	0.767577658	0.409785148	14	57098600	57104702	-1	0.133855996	-0.381615376	-2.850939731	0.004359023
ENSMUSG00000006235	Epor	erythropoietin receptor	protein_coding	58.85706814	0.637850838	0.409785148	9	21958897	21963506	-1	0.227704881	-0.648709006	-2.848902505	0.004387032
ENSMUSG00000017677	Wsb1	WD repeat and SOCS box-containing 1	protein_coding	993.4007372	0.849100001	0.409785148	11	79239372	79254671	-1	0.082628024	-0.235993621	-2.856096643	0.004288846
ENSMUSG00000024330	Col11a2	collagen, type XI, alpha 2	protein_coding	353.6226354	1.232799341	0.425947426	17	34039437	34066685	1	0.106515417	0.301937996	2.834688199	0.004587043
ENSMUSG00000082286	Pisd-ps1	phosphatidylserine decarboxylase, pseudogene 1	transcribed_unprocessed_pseudogene	83.71177045	0.681227473	0.430305684	11	3125904	3131004	1	0.195716606	-0.553791476	-2.829557932	0.004661236
ENSMUSG00000022708	Zbtb20	zinc finger and BTB domain containing 20	protein_coding	566.4456227	1.185019421	0.435582893	16	42875881	43642602	1	0.0867313	0.244910703	2.823786837	0.004745994
ENSMUSG00000041757	Plekha6	pleckstrin homology domain containing, family A member 6	protein_coding	1937.701385	1.108421185	0.436924341	1	133164210	133303435	1	0.052644187	0.14850619	2.820941875	0.004788288
ENSMUSG00000073680	Tmem88b	transmembrane protein 88B	protein_coding	2325.451499	1.132534075	0.440957714	4	155781591	155785874	-1	0.063759029	0.179554457	2.816141641	0.004860423
ENSMUSG00000024856	Cdk2ap2	CDK2-associated protein 2	protein_coding	441.0957633	0.825718722	0.442213406	19	4097182	4099019	1	0.098201129	-0.276277678	-2.813385962	0.004902277
ENSMUSG00000096351	Samd11	sterile alpha motif domain containing 11	protein_coding	26.68206653	2.480797108	0.454501205	4	156246966	156255657	-1	0.467689062	1.310803749	2.802724836	0.005067288
ENSMUSG00000026623	Lpgat1	lysophosphatidylglycerol acyltransferase 1	protein_coding	5046.791226	1.097245772	0.460244907	1	191717834	191784255	1	0.047957484	0.133886712	2.791779321	0.005241909
ENSMUSG00000063873	Slc24a3	solute carrier family 24 (sodium/potassium/calcium exchanger), member 3	protein_coding	1898.52753	0.897084502	0.460244907	2	145167754	145642166	1	0.056029657	-0.156684208	-2.796451308	0.00516672
ENSMUSG00000019971	Cep290	centrosomal protein 290	protein_coding	283.037814	1.231049629	0.460244907	10	100487558	100574840	1	0.107339883	0.299888925	2.793825716	0.005208854
ENSMUSG00000002625	Akap8l	A kinase (PRKA) anchor protein 8-like	protein_coding	941.8569252	0.840697814	0.460244907	17	32321424	32350607	-1	0.089682654	-0.250340773	-2.791406825	0.005247946
ENSMUSG00000041809	Efhc1	EF-hand domain (C-terminal) containing 1	protein_coding	28.34226511	1.907243079	0.46129618	1	20951626	20990841	1	0.336927367	0.931488727	2.764657366	0.005698261
ENSMUSG00000078185	Chml	choroideremia-like	protein_coding	338.1203465	1.238354536	0.46129618	1	175682237	175692901	-1	0.111445177	0.308424412	2.767498967	0.005648822
ENSMUSG00000074743	Thbd	thrombomodulin	protein_coding	402.3190863	0.819644547	0.46129618	2	148404466	148408188	-1	0.103574169	-0.286929699	-2.770282415	0.005600771
ENSMUSG00000027674	Pex5l	peroxisomal biogenesis factor 5-like	protein_coding	2089.328063	1.110981458	0.46129618	3	32949408	33143247	-1	0.054729233	0.151834738	2.774289531	0.005532242
ENSMUSG00000028838	Extl1	exostosin-like glycosyltransferase 1	protein_coding	330.3615688	1.224411611	0.46129618	4	134356372	134383850	-1	0.105582605	0.292088631	2.766446519	0.005667088
ENSMUSG00000015653	Steap2	six transmembrane epithelial antigen of prostate 2	protein_coding	1747.17199	1.114109763	0.46129618	5	5664829	5694578	-1	0.056169471	0.155891375	2.775375516	0.0055138
ENSMUSG00000030208	Emp1	epithelial membrane protein 1	protein_coding	89.41086081	1.467560984	0.46129618	6	135362545	135383173	1	0.198693282	0.553420455	2.785300279	0.005347817
ENSMUSG00000032246	Calml4	calmodulin-like 4	protein_coding	64.32366268	1.650964425	0.46129618	9	62858080	62875921	1	0.261240538	0.723309033	2.768747296	0.005627226
ENSMUSG00000041608	Entpd3	ectonucleoside triphosphate diphosphohydrolase 3	protein_coding	263.7464365	1.268427014	0.46129618	9	120539818	120568327	1	0.123727632	0.343040508	2.77254564	0.005561972
ENSMUSG00000011179	Odc1	ornithine decarboxylase, structural 1	protein_coding	1463.759141	1.151949806	0.46129618	12	17544794	17551505	1	0.073444783	0.204077856	2.77865695	0.005458414
ENSMUSG00000022184	Fbxo4	F-box protein 4	protein_coding	103.3979412	0.701562178	0.46129618	15	3965445	3979573	-1	0.184956028	-0.511357122	-2.764749697	0.005696649
ENSMUSG00000022629	Kif21a	kinesin family member 21A	protein_coding	3688.191986	1.121170134	0.46129618	15	90933276	91049948	-1	0.059608744	0.165005219	2.768137811	0.005637761
ENSMUSG00000024966	Stip1	stress-induced phosphoprotein 1	protein_coding	5336.701534	0.911337819	0.46129618	19	7020702	7039967	-1	0.048247525	-0.133942157	-2.776145656	0.005500756
ENSMUSG00000025220	Oga	O-GlcNAcase	protein_coding	3204.468883	1.098878104	0.46129618	19	45750259	45783837	-1	0.048935568	0.13603136	2.779805466	0.005439147
ENSMUSG00000024991	Eif3a	eukaryotic translation initiation factor 3, subunit A	protein_coding	2842.85008	1.100392558	0.46129618	19	60761117	60790658	-1	0.049669617	0.138018287	2.778726611	0.005457243
ENSMUSG00000042073	Abhd14b	abhydrolase domain containing 14b	protein_coding	226.5834369	0.74225454	0.463587044	9	106447459	106452923	1	0.155724855	-0.430014083	-2.761370898	0.005755927
ENSMUSG00000038241	Cep250	centrosomal protein 250	protein_coding	431.4948188	1.240348037	0.471545114	2	155956458	155998900	1	0.112896142	0.310744993	2.75248548	0.005914477
ENSMUSG00000024617	Camk2a	calcium/calmodulin-dependent protein kinase II alpha	protein_coding	2145.20263	0.857832222	0.471545114	18	60925618	60988152	1	0.080365812	-0.221232587	-2.752819659	0.005908443
ENSMUSG00000033615	Cplx1	complexin 1	protein_coding	12525.15961	1.11096042	0.475059652	5	108518554	108550024	-1	0.055326437	0.151807419	2.743849539	0.006072336
ENSMUSG00000031786	Drc7	dynein regulatory complex subunit 7	protein_coding	90.71982708	1.635993457	0.475059652	8	95055103	95078141	1	0.25876994	0.710166978	2.744395186	0.006062251
ENSMUSG00000032024	Clmp	CXADR-like membrane protein	protein_coding	694.3448941	1.162565952	0.475059652	9	40685962	40785319	1	0.07916252	0.217312562	2.745144578	0.006048424
ENSMUSG00000032020	Ubash3b	ubiquitin associated and SH3 domain containing, B	protein_coding	1597.773803	0.898013149	0.475059652	9	41011098	41161697	-1	0.056567129	-0.155191525	-2.743493031	0.006078934
ENSMUSG00000110105	Gm45844	predicted gene 45844	protein_coding	19.40747964	0.41672806	0.475236298	7	7213017	7278289	-1	0.460589856	-1.262821851	-2.741749159	0.006111299
ENSMUSG00000032826	Ank2	ankyrin 2, brain	protein_coding	9230.944081	1.094694916	0.47619355	3	126921612	127499350	-1	0.047647431	0.130528857	2.739473129	0.006153775
ENSMUSG00000032563	Mrpl3	mitochondrial ribosomal protein L3	protein_coding	1130.865758	0.845433316	0.477104161	9	105053239	105079888	1	0.088496954	-0.242237129	-2.737236919	0.006195765
ENSMUSG00000072476	Gm9008	predicted pseudogene 9008	protein_coding	30.88488401	122.6219905	0.477330429	6	76495432	76497784	-1	2.536327988	6.938073918	2.735479777	0.006228941
ENSMUSG00000005360	Slc1a3	solute carrier family 1 (glial high affinity glutamate transporter), member 3	protein_coding	17986.74373	0.897688952	0.479051121	15	8634124	8710764	-1	0.056981164	-0.155712456	-2.732700516	0.006281742
ENSMUSG00000027187	Cat	catalase	protein_coding	1189.877098	1.130174835	0.481081256	2	103453849	103485160	-1	0.064675517	0.176545971	2.729718729	0.006338838
ENSMUSG00000039126	Prune2	prune homolog 2	protein_coding	3825.413067	1.094428794	0.494345404	19	16956118	17223932	1	0.047874494	0.130178093	2.719153375	0.006544925
ENSMUSG00000052833	Sae1	SUMO1 activating enzyme subunit 1	protein_coding	1535.844317	1.119202555	0.496117068	7	16320234	16387806	-1	0.059846078	0.162471161	2.71481718	0.006631237
ENSMUSG00000047786	Lix1	limb and CNS expressed 1	protein_coding	348.4078829	0.818670868	0.496117068	17	17402672	17459387	1	0.106276936	-0.288644536	-2.715965923	0.006608272
ENSMUSG00000041020	Map7d2	MAP7 domain containing 2	protein_coding	3966.581888	1.098403841	0.496221983	X	159414572	159498757	1	0.049907686	0.135408576	2.713180818	0.006664073
ENSMUSG00000049630	C1ql3	C1q-like 3	protein_coding	283.2195522	1.273724882	0.49739062	2	13003457	13011806	-1	0.128762134	0.349053697	2.710841201	0.006711276
ENSMUSG00000029151	Slc30a3	solute carrier family 30 (zinc transporter), member 3	protein_coding	171.9742318	1.393297317	0.506150779	5	31086106	31108237	-1	0.177096087	0.478503148	2.701940824	0.006893603
ENSMUSG00000045817	Zfp36l2	zinc finger protein 36, C3H type-like 2	protein_coding	340.2401143	0.811914306	0.506150779	17	84183931	84187947	-1	0.111195574	-0.300600629	-2.703350659	0.006864429
ENSMUSG00000042251	Pm20d1	peptidase M20 domain containing 1	protein_coding	164.8051912	1.337843542	0.506911927	1	131797381	131821473	1	0.155833469	0.419909405	2.694603464	0.007047244
ENSMUSG00000040225	Prrc2c	proline-rich coiled-coil 2C	protein_coding	1655.629565	1.108016533	0.506911927	1	162670725	162740556	-1	0.055110321	0.147979408	2.685148733	0.007249754
ENSMUSG00000036833	Pnpla7	patatin-like phospholipase domain containing 7	protein_coding	326.4654503	1.210795807	0.506911927	2	24976033	25054057	1	0.102577675	0.275955585	2.690210955	0.007140686
ENSMUSG00000028974	Dffa	DNA fragmentation factor, alpha subunit	protein_coding	789.3886256	1.172080525	0.506911927	4	149104146	149120647	1	0.084911037	0.22907169	2.697784628	0.006980258
ENSMUSG00000014704	Hoxa2	homeobox A2	protein_coding	10.6098981	3.254832222	0.506911927	6	52162417	52164831	-1	0.632898145	1.702583178	2.690137728	0.007142254
ENSMUSG00000002043	Trappc6a	trafficking protein particle complex 6A	protein_coding	142.8409352	1.399389274	0.506911927	7	19508395	19516145	1	0.180699444	0.484797339	2.682893359	0.007298826
ENSMUSG00000040564	Apoc1	apolipoprotein C-I	protein_coding	42.88411797	1.678271785	0.506911927	7	19689481	19692660	-1	0.278325777	0.74697637	2.683820301	0.007278622
ENSMUSG00000074283	Zfp109	zinc finger protein 109	protein_coding	93.81116046	0.703104034	0.506911927	7	24227572	24237560	-1	0.188792564	-0.508189924	-2.691789935	0.007106969
ENSMUSG00000030683	Sez6l2	seizure related 6 homolog like 2	protein_coding	7638.3228	1.102383254	0.506911927	7	126950563	126970606	1	0.052339314	0.140625878	2.68681163	0.007213762
ENSMUSG00000036112	Metap2	methionine aminopeptidase 2	protein_coding	1975.31135	1.106138991	0.506911927	10	93858489	93897093	-1	0.054295233	0.145532677	2.680395119	0.00735353
ENSMUSG00000046480	Scn4b	sodium channel, type IV, beta	protein_coding	3790.825798	1.149346482	0.506911927	9	45138395	45154152	1	0.074780063	0.200813779	2.685391934	0.00724448
ENSMUSG00000032285	Dnaja4	DnaJ heat shock protein family (Hsp40) member A4	protein_coding	853.3492955	0.856001619	0.506911927	9	54698873	54716315	1	0.083236053	-0.22431457	-2.694920793	0.007040537
ENSMUSG00000022565	Plec	plectin	protein_coding	1348.29334	1.121855507	0.506911927	15	76170974	76232574	-1	0.061684745	0.165886871	2.689268954	0.00716087
ENSMUSG00000034336	Ina	internexin neuronal intermediate filament protein, alpha	protein_coding	5448.382533	1.093016968	0.506911927	19	47014698	47025327	1	0.047849394	0.128315797	2.68165982	0.007325791
ENSMUSG00000072889	Nfxl1	nuclear transcription factor, X-box binding-like 1	protein_coding	198.786934	0.787085066	0.507028966	5	72513301	72559684	-1	0.129158216	-0.345408528	-2.674305505	0.00748842
ENSMUSG00000060371	Caln1	calneuron 1	protein_coding	5070.085167	1.090264148	0.507028966	5	130369455	130847412	1	0.046614136	0.124677711	2.674676018	0.00748015
ENSMUSG00000053907	Mat2a	methionine adenosyltransferase II, alpha	protein_coding	3104.693829	0.903929725	0.507028966	6	72432799	72439558	-1	0.054512942	-0.145717478	-2.673080433	0.007515823
ENSMUSG00000010066	Cacna2d2	calcium channel, voltage-dependent, alpha 2/delta subunit 2	protein_coding	2441.120325	0.907582803	0.507028966	9	107399612	107529343	1	0.052306055	-0.139898822	-2.674620029	0.007481399
ENSMUSG00000069755	Zfp125	zinc finger protein 125	transcribed_unprocessed_pseudogene	58.30037335	1.701794711	0.507028966	12	20877084	20921262	-1	0.286724242	0.767057014	2.675242976	0.007467511
ENSMUSG00000038085	Cnbd2	cyclic nucleotide binding domain containing 2	protein_coding	74.32134851	1.490917608	0.514420558	2	156312299	156375638	1	0.216181022	0.576200533	2.665361314	0.007690565
ENSMUSG00000055296	Tmem245	transmembrane protein 245	protein_coding	631.9651719	1.151798874	0.514420558	4	56866923	56947437	-1	0.07647319	0.203888816	2.666147645	0.007672599
ENSMUSG00000027520	Zdbf2	zinc finger, DBF-type containing 2	protein_coding	300.8238822	1.281089594	0.515375325	1	63273265	63314576	1	0.134316926	0.357371376	2.660657797	0.007798817
ENSMUSG00000019734	Tmc4	transmembrane channel-like gene family 4	protein_coding	31.05280691	0.516803017	0.515375325	7	3665790	3677553	-1	0.357594243	-0.952313603	-2.663112231	0.007742159
ENSMUSG00000039661	Dusp26	dual specificity phosphatase 26 (putative)	protein_coding	1196.07512	1.155836691	0.515375325	8	31089471	31097047	1	0.078533591	0.208937572	2.66048669	0.007802781
ENSMUSG00000058581	Gm5801	predicted pseudogene 5801	processed_pseudogene	24.71558284	8.608191738	0.516486616	14	56010536	56011315	-1	1.168282926	3.105710213	2.658354533	0.007852324
ENSMUSG00000036617	Etl4	enhancer trap locus 4	protein_coding	888.522849	1.139513804	0.519514836	2	19909780	20810713	1	0.071005239	0.188418401	2.653584494	0.007964183
ENSMUSG00000042116	Vwa1	von Willebrand factor A domain containing 1	protein_coding	684.645232	0.863884121	0.519514836	4	155768149	155774698	-1	0.079543036	-0.211090289	-2.653787174	0.007959401
ENSMUSG00000052040	Klf13	Kruppel-like factor 13	protein_coding	2355.823326	1.12663967	0.524622589	7	63886351	63938915	-1	0.064942799	0.172026176	2.64888761	0.008075718
ENSMUSG00000042401	Crtac1	cartilage acidic protein 1	protein_coding	579.140671	1.238943328	0.527652998	19	42268287	42431785	-1	0.116841506	0.309110197	2.6455513	0.008155792
ENSMUSG00000031688	Pou4f2	POU domain, class 4, transcription factor 2	protein_coding	66.71310922	0.5927606	0.533998301	8	78433010	78436645	-1	0.285923995	-0.754478537	-2.638738094	0.008321524
ENSMUSG00000017344	Vtn	vitronectin	protein_coding	1682.282202	0.89024249	0.533998301	11	78499091	78502324	1	0.063537722	-0.167729735	-2.639844974	0.008294396
ENSMUSG00000036896	C1qc	complement component 1, q subcomponent, C chain	protein_coding	361.5362898	0.82065217	0.534948707	4	136889804	136893065	-1	0.108259234	-0.285157224	-2.634022184	0.008437997
ENSMUSG00000022752	Tomm70a	translocase of outer mitochondrial membrane 70A	protein_coding	3514.799231	1.099178318	0.534948707	16	57121703	57156705	1	0.051790265	0.136425452	2.634191011	0.008433803
ENSMUSG00000025092	Hspa12a	heat shock protein 12A	protein_coding	2797.815829	1.092754185	0.534948707	19	58795750	58943654	-1	0.048558834	0.127968903	2.635337237	0.008405373
ENSMUSG00000020591	Ntsr2	neurotensin receptor 2	protein_coding	2088.118465	0.88439533	0.540157476	12	16653382	16660227	1	0.067441399	-0.177236688	-2.628010248	0.008588593
ENSMUSG00000024587	Nars	asparaginyl-tRNA synthetase	protein_coding	5154.579112	1.084249302	0.540157476	18	64499647	64516652	-1	0.044401886	0.116696514	2.628188216	0.008584101
ENSMUSG00000022860	Chodl	chondrolectin	protein_coding	81.32181758	1.627665876	0.546462118	16	78930948	78951733	1	0.267969269	0.702804577	2.622705874	0.008723455
ENSMUSG00000027230	Creb3l1	cAMP responsive element binding protein 3-like 1	protein_coding	91.51950432	0.71225389	0.550129739	2	91982328	92024502	-1	0.187008073	-0.489536499	-2.617729236	0.008851701
ENSMUSG00000031762	Mt2	metallothionein 2	protein_coding	1556.623849	1.163196223	0.550129739	8	94172664	94173568	1	0.083281238	0.218094489	2.618770995	0.008824717
ENSMUSG00000070532	Ccdc190	coiled-coil domain containing 190	protein_coding	507.4762931	0.854166278	0.556092802	1	169928648	169934653	1	0.08718333	-0.227411152	-2.608424719	0.009096002
ENSMUSG00000025780	Itih5	inter-alpha (globulin) inhibitor H5	protein_coding	961.4679739	1.150242293	0.556092802	2	10153571	10256529	1	0.077386801	0.20193779	2.609460359	0.009068515
ENSMUSG00000027270	Lamp5	lysosomal-associated membrane protein family, member 5	protein_coding	879.0567062	1.853880768	0.556092802	2	136052239	136069917	1	0.341878006	0.89054846	2.60487204	0.009190858
ENSMUSG00000039838	Slc45a1	solute carrier family 45, member 1	protein_coding	889.2351199	1.132638492	0.556092802	4	150628572	150652174	-1	0.069015204	0.179687465	2.603592464	0.009225238
ENSMUSG00000025823	Pdia4	protein disulfide isomerase associated 4	protein_coding	1047.005256	0.848721693	0.556092802	6	47796141	47813430	-1	0.090799907	-0.236636542	-2.606132003	0.009157116
ENSMUSG00000032577	Mapkapk3	mitogen-activated protein kinase-activated protein kinase 3	protein_coding	73.8977722	0.677527364	0.556092802	9	107254927	107289877	-1	0.215566696	-0.561648881	-2.605452929	0.009175288
ENSMUSG00000020848	Doc2b	double C2, beta	protein_coding	1464.47821	0.898521424	0.556092802	11	75768966	75796049	-1	0.059296723	-0.154375192	-2.603435482	0.009229464
ENSMUSG00000074892	B3galt5	UDP-Gal:betaGlcNAc beta 1,3-galactosyltransferase, polypeptide 5	protein_coding	1432.457549	1.148683488	0.556092802	16	96235801	96319859	1	0.076791384	0.199981328	2.604215715	0.009208478
ENSMUSG00000059203	Il1rapl2	interleukin 1 receptor accessory protein-like 2	protein_coding	24.65748185	1.947240071	0.557921059	X	137570608	138846946	1	0.369638393	0.961430762	2.601003519	0.00929515
ENSMUSG00000088246	NA	NA	NA	24.16097144	0.519196453	0.559310945	NA	NA	NA	NA	0.364504463	-0.945647568	-2.594337424	0.009477342
ENSMUSG00000078161	Erich3	glutamate rich 3	protein_coding	414.630723	1.210027654	0.559310945	3	154663859	154767790	1	0.105890437	0.27504002	2.597401888	0.009393195
ENSMUSG00000028364	Tnc	tenascin C	protein_coding	271.3211415	0.781650668	0.559310945	4	63959785	64047015	-1	0.136987429	-0.355404107	-2.59442862	0.009474829
ENSMUSG00000028962	Slc4a2	solute carrier family 4 (anion exchanger), member 2	protein_coding	1146.45551	1.161472446	0.559310945	5	24423837	24440950	1	0.083385084	0.215954929	2.589850841	0.009601753
ENSMUSG00000070733	Fryl	FRY like transcription coactivator	protein_coding	846.3249288	1.133837048	0.559310945	5	73019987	73256619	-1	0.069879345	0.181213315	2.593231441	0.009507876
ENSMUSG00000020331	Hcn2	hyperpolarization-activated, cyclic nucleotide-gated K+ 2	protein_coding	4548.467976	1.119829843	0.559310945	10	79716634	79736108	1	0.063002606	0.163279533	2.591631399	0.009552206
ENSMUSG00000039431	Mtmr7	myotubularin related protein 7	protein_coding	933.2368436	1.140074707	0.559310945	8	40551095	40634797	-1	0.07289177	0.189128365	2.594646366	0.009468829
ENSMUSG00000031770	Herpud1	homocysteine-inducible, endoplasmic reticulum stress-inducible, ubiquitin-like domain member 1	protein_coding	1673.390413	0.900196334	0.559310945	8	94386438	94395377	1	0.058545964	-0.151688406	-2.590928468	0.009571738
ENSMUSG00000072893	NA	NA	NA	151.4249581	0.76957915	0.560584681	NA	NA	NA	NA	0.146015348	-0.377858382	-2.587799074	0.00965913
ENSMUSG00000025931	Paqr8	progestin and adipoQ receptor family member VIII	protein_coding	5857.995561	1.086251607	0.570844962	1	20890606	20939650	1	0.046259695	0.119358311	2.580179363	0.009874901
ENSMUSG00000059355	Wdr83os	WD repeat domain 83 opposite strand	protein_coding	390.6453589	0.844792579	0.570844962	8	85080740	85082339	1	0.09435033	-0.243330934	-2.579015199	0.009908243
ENSMUSG00000075588	Hoxb2	homeobox B2	protein_coding	19.11783443	2.204725954	0.572095911	11	96350525	96354012	1	0.442607435	1.140599341	2.576999956	0.009966196
ENSMUSG00000025762	Larp1b	La ribonucleoprotein domain family, member 1B	protein_coding	303.6939241	1.200362795	0.579875516	3	40949828	41040234	1	0.102533109	0.263470509	2.569613968	0.01018119
ENSMUSG00000028607	Cpt2	carnitine palmitoyltransferase 2	protein_coding	202.3217321	1.259400499	0.579875516	4	107903981	107923610	-1	0.129538088	0.332737144	2.56864331	0.010209749
ENSMUSG00000018634	Crhr1	corticotropin releasing hormone receptor 1	protein_coding	993.42313	0.875203718	0.579875516	11	104132855	104175523	1	0.074870166	-0.192309229	-2.568569558	0.010211922
ENSMUSG00000067336	Bmpr2	bone morphogenetic protein receptor, type II (serine/threonine kinase)	protein_coding	1970.964383	1.121255817	0.582124917	1	59763400	59879014	1	0.064441085	0.16511547	2.562270174	0.010399039
ENSMUSG00000032035	Ets1	E26 avian leukemia oncogene 1, 5' domain	protein_coding	183.3574433	1.282622396	0.582124917	9	32636221	32757820	1	0.139978649	0.359096504	2.565366253	0.010306695
ENSMUSG00000020253	Ppm1m	protein phosphatase 1M	protein_coding	272.1354185	0.805432357	0.582124917	9	106194947	106199746	-1	0.121727489	-0.312164664	-2.564454972	0.010333799
ENSMUSG00000042724	Map3k9	mitogen-activated protein kinase kinase kinase 9	protein_coding	298.2562747	1.206604833	0.582124917	12	81721010	81781175	-1	0.105704868	0.270953266	2.563299804	0.010368248
ENSMUSG00000014592	Camta1	calmodulin binding transcription activator 1	protein_coding	6803.987236	1.086031457	0.58881807	4	150917322	151861876	-1	0.046563472	0.119065891	2.557066458	0.010555905
ENSMUSG00000036905	C1qb	complement component 1, q subcomponent, beta polypeptide	protein_coding	419.5231966	0.842379964	0.589332368	4	136880129	136886187	-1	0.097117449	-0.247456972	-2.548017632	0.0108337
ENSMUSG00000056602	Fry	FRY microtubule binding protein	protein_coding	1899.399167	1.100335817	0.589332368	5	150118645	150497753	1	0.054088833	0.137943895	2.550321158	0.010762373
ENSMUSG00000037563	Rps16	ribosomal protein S16	protein_coding	1699.470304	0.907192327	0.589332368	7	28350652	28353155	1	0.054988738	-0.140519657	-2.555426101	0.010605788
ENSMUSG00000031520	Vegfc	vascular endothelial growth factor C	protein_coding	94.04229148	0.717122404	0.589332368	8	54077606	54187096	1	0.188338941	-0.479708706	-2.547050034	0.010863786
ENSMUSG00000063253	Scoc	short coiled-coil protein	protein_coding	2278.051356	0.889180229	0.589332368	8	83430084	83458391	-1	0.0665214	-0.169452225	-2.547334034	0.010854947
ENSMUSG00000014776	Nol3	nucleolar protein 3 (apoptosis repressor with CARD domain)	protein_coding	258.0664342	1.228818835	0.589332368	8	105276140	105281939	1	0.116579672	0.297272234	2.549949139	0.010773864
ENSMUSG00000052551	Adarb2	adenosine deaminase, RNA-specific, B2	protein_coding	379.4515664	0.791946916	0.589332368	13	8202866	8768747	1	0.131785506	-0.336524365	-2.553576462	0.010662287
ENSMUSG00000021613	Hapln1	hyaluronan and proteoglycan link protein 1	protein_coding	284.264402	1.230867113	0.589332368	13	89539796	89611652	1	0.117489506	0.299675014	2.550653454	0.010752118
ENSMUSG00000040265	Dnm3	dynamin 3	protein_coding	4295.185466	1.084595696	0.590340087	1	161982453	162478034	-1	0.046072847	0.11715735	2.542871953	0.010994551
ENSMUSG00000062554	Gm12751	predicted gene 12751	processed_pseudogene	11.03491422	0.09896396	0.590340087	4	34354043	34354423	1	1.311755552	-3.336952961	-2.543883238	0.010962772
ENSMUSG00000030666	Calcb	calcitonin-related polypeptide, beta	protein_coding	16.9070005	2.375716989	0.590340087	7	114718643	114723365	1	0.490857349	1.248362983	2.543229688	0.0109833
ENSMUSG00000024887	Asah2	N-acylsphingosine amidohydrolase 2	protein_coding	529.7354661	1.200226043	0.591194984	19	31982597	32108211	-1	0.103615725	0.263306139	2.541179339	0.011047923
ENSMUSG00000042873	Lhfpl4	lipoma HMGIC fusion partner-like protein 4	protein_coding	1875.374609	1.110865242	0.591301746	6	113168090	113195384	-1	0.059719617	0.151683815	2.539932832	0.011087376
ENSMUSG00000070498	Tmem132b	transmembrane protein 132B	protein_coding	427.6689528	1.21123469	0.595810507	5	125531774	125792583	1	0.109017419	0.27647843	2.53609407	0.011209662
ENSMUSG00000026525	Opn3	opsin 3	protein_coding	181.2610812	0.762830982	0.598192316	1	175662421	175692776	-1	0.154162067	-0.390564656	-2.533467956	0.011294007
ENSMUSG00000040811	Eml2	echinoderm microtubule associated protein like 2	protein_coding	2558.425358	1.127931492	0.598192316	7	19176421	19206482	1	0.068584446	0.173679444	2.532344502	0.011330261
ENSMUSG00000046093	Hpcal4	hippocalcin-like 4	protein_coding	1191.697603	0.856771081	0.599737851	4	123183227	123194701	1	0.088141404	-0.223018309	-2.530233227	0.011398673
ENSMUSG00000028602	Tnfrsf8	tumor necrosis factor receptor superfamily, member 8	protein_coding	8.93435296	0.203942485	0.599737851	4	145267137	145315164	-1	0.906949125	-2.293765746	-2.529100787	0.011435518
ENSMUSG00000033007	Asic4	acid-sensing (proton-gated) ion channel family member 4	protein_coding	287.7455544	0.784441688	0.601224092	1	75450436	75474343	1	0.139000844	-0.350261887	-2.519854384	0.011740339
ENSMUSG00000028137	Celf3	CUGBP, Elav-like family member 3	protein_coding	459.7223562	0.852244071	0.601224092	3	94478295	94492198	1	0.091531796	-0.230661438	-2.520014343	0.011735005
ENSMUSG00000074212	Dnajb14	DnaJ heat shock protein family (Hsp40) member B14	protein_coding	1999.750725	1.104017135	0.601224092	3	137867675	137916557	1	0.056612706	0.142762564	2.521740668	0.011677576
ENSMUSG00000029068	Ccnl2	cyclin L2	protein_coding	1455.079255	0.863797873	0.601224092	4	155812489	155824543	1	0.083804755	-0.21123433	-2.520553042	0.011717058
ENSMUSG00000006019	Dhx34	DEAH (Asp-Glu-Ala-His) box polypeptide 34	protein_coding	196.7781382	1.26010015	0.601224092	7	16197147	16222037	-1	0.132444033	0.333538401	2.518334667	0.011791123
ENSMUSG00000033579	Fa2h	fatty acid 2-hydroxylase	protein_coding	1379.276689	1.136057076	0.601224092	8	111345135	111393824	-1	0.073091618	0.184035319	2.517871745	0.01180663
ENSMUSG00000034327	Kctd9	potassium channel tetramerisation domain containing 9	protein_coding	755.4181573	1.149915239	0.601224092	14	67715937	67742310	1	0.080038107	0.201527523	2.51789468	0.011805862
ENSMUSG00000034751	Mast4	microtubule associated serine/threonine kinase family member 4	protein_coding	796.3020603	1.155486967	0.601224092	13	102732486	103334497	-1	0.08272858	0.208500988	2.520301797	0.011725425
ENSMUSG00000061603	Akap6	A kinase (PRKA) anchor protein 6	protein_coding	2776.981913	1.098968687	0.601224092	12	52699383	53155599	1	0.054067529	0.13615028	2.518152453	0.011797225
ENSMUSG00000029674	Limk1	LIM-domain containing, protein kinase	protein_coding	1744.73664	1.13320535	0.614685452	5	134656039	134688598	-1	0.071949528	0.180409318	2.50744268	0.01216083
ENSMUSG00000074358	Ccdc61	coiled-coil domain containing 61	protein_coding	120.3614458	0.736512256	0.614685452	7	18890883	18910415	-1	0.17591763	-0.441218562	-2.50809747	0.012138318
ENSMUSG00000031451	Gas6	growth arrest specific 6	protein_coding	2461.79657	1.093728351	0.614685452	8	13465374	13494490	-1	0.051564422	0.129254462	2.50665978	0.012187796
ENSMUSG00000046157	Tmem229b	transmembrane protein 229B	protein_coding	1777.240745	1.102968901	0.616318252	12	78961795	79007627	-1	0.056453114	0.141392113	2.504593706	0.012259213
ENSMUSG00000036707	Cab39	calcium binding protein 39	protein_coding	4391.461927	1.097164561	0.618892033	1	85793441	85851576	1	0.053469331	0.133779929	2.501993679	0.012349613
ENSMUSG00000004187	Kifc2	kinesin family member C2	protein_coding	2658.899678	0.880045219	0.622365987	15	76659858	76668196	1	0.073789142	-0.184350439	-2.498341022	0.01247761
ENSMUSG00000055540	Epha6	Eph receptor A6	protein_coding	75.5492164	1.424248192	0.622365987	16	59653483	60605531	-1	0.204262569	0.510200575	2.49776833	0.012497784
ENSMUSG00000058743	Kcnj14	potassium inwardly-rectifying channel, subfamily J, member 14	protein_coding	48.4703571	1.620214895	0.623999554	7	45816460	45824782	-1	0.27950706	0.696185176	2.490760615	0.012746997
ENSMUSG00000045333	Zfp423	zinc finger protein 423	protein_coding	468.8924017	1.181037448	0.623999554	8	87661810	87959595	-1	0.096318723	0.24005471	2.492295397	0.012692043
ENSMUSG00000035078	Mtmr9	myotubularin related protein 9	protein_coding	1201.734516	1.115758116	0.623999554	14	63519651	63543982	-1	0.06344772	0.158024301	2.490622213	0.012751963
ENSMUSG00000032267	Usp28	ubiquitin specific peptidase 28	protein_coding	508.9463618	0.852595157	0.623999554	9	48985375	49042517	1	0.092267675	-0.230067235	-2.493476019	0.012649913
ENSMUSG00000021728	Emb	embigin	protein_coding	941.9578283	1.124655638	0.623999554	13	117208536	117274415	1	0.068050392	0.169483325	2.490556173	0.012754333
ENSMUSG00000022490	Ppp1r1a	protein phosphatase 1, regulatory inhibitor subunit 1A	protein_coding	307.2348084	0.817999998	0.623999554	15	103530279	103538003	-1	0.116387969	-0.289827256	-2.490182271	0.01276776
ENSMUSG00000069072	Slc7a14	solute carrier family 7 (cationic amino acid transporter, y+ system), member 14	protein_coding	1785.88229	1.10161248	0.628511176	3	31202858	31310378	-1	0.05619896	0.139616808	2.484330829	0.012979516
ENSMUSG00000038495	Otud7b	OTU domain containing 7B	protein_coding	1375.22421	1.109165976	0.628511176	3	96104527	96161129	1	0.060146509	0.149475267	2.485186086	0.012948373
ENSMUSG00000043940	Wdfy3	WD repeat and FYVE domain containing 3	protein_coding	3062.667981	1.086391155	0.628511176	5	101832956	102069921	-1	0.048107952	0.119543639	2.484903936	0.01295864
ENSMUSG00000030451	Herc2	HECT and RLD domain containing E3 ubiquitin protein ligase 2	protein_coding	2411.275823	1.11114821	0.635111222	7	56050196	56231800	1	0.061322938	0.152051263	2.479516949	0.013156048
ENSMUSG00000026098	Pms1	PMS1 homolog 1, mismatch repair system component	protein_coding	121.9057015	1.331101333	0.636349445	1	53189187	53297018	-1	0.166950298	0.412620404	2.471516432	0.013454137
ENSMUSG00000031425	Plp1	proteolipid protein (myelin) 1	protein_coding	53367.34802	1.108080251	0.636349445	X	136822671	136839733	1	0.059770305	0.148062371	2.47718947	0.013242158
ENSMUSG00000032827	Ppp1r9a	protein phosphatase 1, regulatory subunit 9A	protein_coding	2012.865415	1.112546406	0.636349445	6	4902917	5165661	1	0.062233612	0.153865514	2.472386058	0.013421449
ENSMUSG00000063142	Kcnma1	potassium large conductance calcium-activated channel, subfamily M, alpha member 1	protein_coding	2440.606212	1.118054939	0.636349445	14	23289431	24014491	-1	0.065082236	0.160991081	2.473656247	0.013373831
ENSMUSG00000034135	Sik3	SIK family kinase 3	protein_coding	2706.065963	1.088890519	0.636349445	9	46012820	46224194	1	0.049697374	0.122858907	2.472140803	0.013430661
ENSMUSG00000067212	H2-T23	histocompatibility 2, T region locus 23	protein_coding	208.3463716	0.808103105	0.636349445	17	36029773	36032855	-1	0.124385536	-0.307388718	-2.471257745	0.013463874
ENSMUSG00000036880	Acaa2	acetyl-Coenzyme A acyltransferase 2 (mitochondrial 3-oxoacyl-Coenzyme A thiolase)	protein_coding	319.8741098	1.220683478	0.636349445	18	74779197	74806208	1	0.116193995	0.287689159	2.475938266	0.013288655
ENSMUSG00000035596	Mboat7	membrane bound O-acyltransferase domain containing 7	protein_coding	1813.605839	0.882308421	0.636582086	7	3677789	3693523	-1	0.073196286	-0.180645041	-2.467953641	0.013588792
ENSMUSG00000020601	Trib2	tribbles pseudokinase 2	protein_coding	843.1308841	0.888530367	0.636582086	12	15791727	15816922	-1	0.069089141	-0.170507011	-2.467927782	0.013589773
ENSMUSG00000058600	Rpl30	ribosomal protein L30	protein_coding	1523.58436	0.885190057	0.636582086	15	34440505	34443640	-1	0.071249766	-0.175940849	-2.469353366	0.013535748
ENSMUSG00000039934	Gsap	gamma-secretase activating protein	protein_coding	230.3149827	0.802762496	0.637017098	5	21186255	21315132	1	0.128497531	-0.316954878	-2.466622323	0.013639413
ENSMUSG00000030801	Kat8	K(lysine) acetyltransferase 8	protein_coding	377.1482465	0.848571116	0.637202154	7	127912516	127925837	1	0.096084508	-0.236892522	-2.46546012	0.013683741
ENSMUSG00000015766	Eps8	epidermal growth factor receptor pathway substrate 8	protein_coding	1358.914303	0.89434591	0.637204352	6	137477245	137654876	-1	0.065382064	-0.161095159	-2.463904457	0.013743274
ENSMUSG00000022505	Emp2	epithelial membrane protein 2	protein_coding	499.7554956	0.847707742	0.637204352	16	10281749	10313968	-1	0.096762968	-0.238361131	-2.463350768	0.013764518
ENSMUSG00000013584	Aldh1a2	aldehyde dehydrogenase family 1, subfamily A2	protein_coding	267.0933996	0.814010723	0.637398585	9	71215789	71296243	1	0.120575632	-0.296880296	-2.4621915	0.013809091
ENSMUSG00000032085	Tagln	transgelin	protein_coding	149.9984221	0.752210493	0.639149866	9	45929619	45936058	-1	0.166977642	-0.410791664	-2.460159688	0.013887521
ENSMUSG00000022749	Tbc1d23	TBC1 domain family, member 23	protein_coding	613.0689614	1.157456947	0.643253515	16	57168862	57231504	-1	0.085866628	0.210958532	2.456816317	0.014017434
ENSMUSG00000030770	Parva	parvin, alpha	protein_coding	1835.73888	1.106653294	0.647965372	7	112427505	112591692	1	0.059598213	0.146203308	2.4531492	0.014161159
ENSMUSG00000011148	Adssl1	adenylosuccinate synthetase like 1	protein_coding	551.9920579	1.163259	0.648567157	12	112620045	112641360	1	0.088999767	0.218172349	2.451381116	0.014230919
ENSMUSG00000008668	Rps18	ribosomal protein S18	protein_coding	1969.691555	0.907572751	0.648567157	17	33951999	33956001	-1	0.057090951	-0.139914801	-2.450735156	0.014256481
ENSMUSG00000027314	Dll4	delta like canonical Notch ligand 4	protein_coding	54.92425828	0.672430842	0.657620228	2	119325784	119335962	1	0.234234142	-0.572542197	-2.444315726	0.01451272
ENSMUSG00000056537	Rlim	ring finger protein, LIM domain interacting	protein_coding	1061.75029	1.125203572	0.657620228	X	103957163	103981284	-1	0.069643681	0.170186037	2.443668029	0.014538798
ENSMUSG00000028439	Fam219a	family with sequence similarity 219, member A	protein_coding	2773.841654	1.097879866	0.658777993	4	41517691	41569538	-1	0.055218575	0.134720198	2.439762294	0.014696929
ENSMUSG00000028655	Mfsd2a	major facilitator superfamily domain containing 2A	protein_coding	393.8269955	1.253917919	0.658777993	4	122946850	122961188	-1	0.13394762	0.326442913	2.437093799	0.014805838
ENSMUSG00000095567	Noc2l	NOC2 like nucleolar associated transcriptional repressor	protein_coding	940.6223776	0.848520918	0.658777993	4	156235919	156247616	1	0.097368262	-0.236977869	-2.433830731	0.01493998
ENSMUSG00000029171	Pgm2	phosphoglucomutase 2	protein_coding	150.2447387	0.785749093	0.658777993	5	64092950	64128351	1	0.142805621	-0.347859394	-2.435894262	0.014855026
ENSMUSG00000056296	Synpr	synaptoporin	protein_coding	1081.506954	0.871025958	0.658777993	14	13284780	13616340	1	0.081785194	-0.19921238	-2.435800054	0.014858895
ENSMUSG00000033595	Lgi3	leucine-rich repeat LGI family, member 3	protein_coding	3031.676364	1.099779798	0.658777993	14	70530685	70538324	1	0.056291424	0.137214692	2.437577217	0.014786056
ENSMUSG00000079017	Ifi27l2a	interferon, alpha-inducible protein 27 like 2A	protein_coding	18.56073158	0.490439263	0.658777993	12	103442167	103443680	-1	0.422270968	-1.027853614	-2.434109122	0.014928494
ENSMUSG00000025321	Itgb8	integrin beta 8	protein_coding	1464.578711	1.10593638	0.658777993	12	119158022	119238802	-1	0.059574808	0.145268396	2.438419878	0.014751628
ENSMUSG00000022883	Robo1	roundabout guidance receptor 1	protein_coding	579.3162504	1.156336224	0.658777993	16	72308306	73046095	1	0.085949268	0.209560946	2.438193502	0.01476087
ENSMUSG00000029033	Acap3	ArfGAP with coiled-coil, ankyrin repeat and PH domains 3	protein_coding	1003.955996	0.875929916	0.66272239	4	155891822	155907251	1	0.078682085	-0.191112652	-2.428922069	0.015143787
ENSMUSG00000032496	Ltf	lactotransferrin	protein_coding	12.33970341	0.314196748	0.66272239	9	111019271	111042767	1	0.687650538	-1.670259848	-2.42893702	0.015143163
ENSMUSG00000037071	Scd1	stearoyl-Coenzyme A desaturase 1	protein_coding	5439.306072	1.085306962	0.66272239	19	44394455	44407879	-1	0.04862924	0.118103144	2.428644677	0.015155377
ENSMUSG00000041936	Agrn	agrin	protein_coding	1115.962917	0.881323271	0.663830796	4	156165290	156197488	-1	0.075184236	-0.182256795	-2.424135749	0.015344868
ENSMUSG00000030878	Cdr2	cerebellar degeneration-related 2	protein_coding	769.6926526	1.139979029	0.663830796	7	120957036	120982312	-1	0.078084046	0.189007285	2.420562137	0.015496531
ENSMUSG00000035189	Ano4	anoctamin 4	protein_coding	429.7332412	1.178016504	0.663830796	10	88948994	89344762	-1	0.097535492	0.236359751	2.423320424	0.015379355
ENSMUSG00000099696	NA	NA	NA	414.819759	1.671598128	0.663830796	NA	NA	NA	NA	0.305841312	0.741228048	2.423570719	0.015368761
ENSMUSG00000038664	Herc1	HECT and RLD domain containing E3 ubiquitin protein ligase family member 1	protein_coding	2133.915758	1.106609593	0.663830796	9	66350450	66508775	1	0.060389079	0.146146336	2.420078909	0.015517139
ENSMUSG00000023262	Acy1	aminoacylase 1	protein_coding	222.9321059	1.232763777	0.663830796	9	106432981	106438319	-1	0.12464455	0.301896376	2.422058383	0.015432871
ENSMUSG00000010080	Epn3	epsin 3	protein_coding	448.9984158	1.175285932	0.663830796	11	94489599	94499974	-1	0.096068708	0.233011788	2.425470189	0.015288571
ENSMUSG00000062328	Rpl17	ribosomal protein L17	protein_coding	3713.678343	0.922109973	0.663830796	18	74998558	75003381	1	0.048316285	-0.116989274	-2.421321811	0.01546418
ENSMUSG00000023923	Tbc1d5	TBC1 domain family, member 5	protein_coding	521.9110369	1.156861983	0.664295606	17	50733124	51179352	-1	0.086908086	0.210216757	2.418840031	0.015570086
ENSMUSG00000027570	Col9a3	collagen, type IX, alpha 3	protein_coding	554.0349978	1.194461836	0.665575328	2	180597790	180622189	1	0.106315786	0.25636076	2.411314158	0.01589515
ENSMUSG00000031431	Tsc22d3	TSC22 domain family, member 3	protein_coding	2449.66268	1.122914321	0.665575328	X	140539528	140600659	-1	0.069332493	0.167247853	2.412257875	0.015854064
ENSMUSG00000055235	Wdr86	WD repeat domain 86	protein_coding	42.69018783	1.7705853	0.665575328	5	24711738	24730727	-1	0.341743718	0.824226349	2.411825898	0.015872859
ENSMUSG00000005378	Bud23	BUD23, rRNA methyltransferase and ribosome maturation factor	protein_coding	386.4600279	0.851929946	0.665575328	5	135052957	135064959	-1	0.095826629	-0.231193292	-2.412620524	0.0158383
ENSMUSG00000029563	Foxp2	forkhead box P2	protein_coding	368.0817924	0.816776957	0.665575328	6	14901349	15441977	1	0.121057564	-0.291985929	-2.411959395	0.015867048
ENSMUSG00000060621	Nkpd1	NTPase, KAP family P-loop domain containing 1	protein_coding	12.87429447	2.305896795	0.665575328	7	19517838	19525056	1	0.500064195	1.205327944	2.410346423	0.01593738
ENSMUSG00000031548	Sfrp1	secreted frizzled-related protein 1	protein_coding	241.5094075	1.245235898	0.665575328	8	23411502	23449632	1	0.131099734	0.316419073	2.413575237	0.015796866
ENSMUSG00000037824	Tspan14	tetraspanin 14	protein_coding	511.3450009	0.870006616	0.665575328	14	40906445	40966807	-1	0.08332635	-0.200901722	-2.411022706	0.015907858
ENSMUSG00000064225	Paqr9	progestin and adipoQ receptor family member IX	protein_coding	896.5433641	1.117275998	0.680201922	9	95559657	95568023	1	0.066643718	0.159985615	2.400610605	0.016367743
ENSMUSG00000052957	Gas1	growth arrest specific 1	protein_coding	406.0885013	0.85934521	0.680201922	13	60174405	60177365	-1	0.091139441	-0.218690298	-2.399513285	0.016416884
ENSMUSG00000094002	NA	NA	NA	381.6268578	1.208894673	0.680201922	NA	NA	NA	NA	0.114035651	0.273688552	2.400026211	0.016393898
ENSMUSG00000036834	Plch1	phospholipase C, eta 1	protein_coding	477.8764474	0.858985065	0.682837391	3	63696234	63899472	-1	0.09148207	-0.219295047	-2.397136922	0.016523748
ENSMUSG00000026826	Nr4a2	nuclear receptor subfamily 4, group A, member 2	protein_coding	414.9964633	0.834307394	0.686004401	2	57106830	57124003	-1	0.109183591	-0.261349064	-2.393666127	0.016680925
ENSMUSG00000032115	Hyou1	hypoxia up-regulated 1	protein_coding	2221.729897	0.893925432	0.686004401	9	44379490	44392369	1	0.067587987	-0.161773603	-2.393526007	0.016687298
ENSMUSG00000025348	Itga7	integrin alpha 7	protein_coding	562.998832	0.85085051	0.686771234	10	128933818	128958282	1	0.097410809	-0.233022415	-2.392161798	0.016749457
ENSMUSG00000018189	Uchl5	ubiquitin carboxyl-terminal esterase L5	protein_coding	886.3417182	1.126999282	0.688646214	1	143777272	143807466	1	0.072192531	0.172486597	2.3892582	0.016882433
ENSMUSG00000021730	Hcn1	hyperpolarization activated cyclic nucleotide gated potassium channel 1	protein_coding	1710.1848	1.101315795	0.688646214	13	117602320	117987418	1	0.058253777	0.139228211	2.390028907	0.016847047
ENSMUSG00000022995	Enah	ENAH actin regulator	protein_coding	2240.792121	1.097471887	0.689762431	1	181896384	182019990	-1	0.056240313	0.134183984	2.385903935	0.017037201
ENSMUSG00000051022	Hs3st1	heparan sulfate (glucosamine) 3-O-sulfotransferase 1	protein_coding	716.6479451	0.877403408	0.689762431	5	39613935	39755475	-1	0.07905192	-0.188687785	-2.386884283	0.016991839
ENSMUSG00000046152	Fut10	fucosyltransferase 10	protein_coding	176.648997	1.299576151	0.689762431	8	31187331	31261738	1	0.158515637	0.378041173	2.384882533	0.017084576
ENSMUSG00000032060	Cryab	crystallin, alpha B	protein_coding	2394.173495	0.704274578	0.689762431	9	50751325	50756636	1	0.212023892	-0.505790087	-2.385533455	0.017054371
ENSMUSG00000097554	NA	NA	NA	10.50445449	12.26142553	0.69130356	NA	NA	NA	NA	1.517360827	3.616054813	2.383121238	0.01716654
ENSMUSG00000003934	Efnb3	ephrin B3	protein_coding	1694.97933	1.108037371	0.691428511	11	69554092	69560205	-1	0.062132364	0.148006541	2.382116676	0.017213443
ENSMUSG00000029059	Prxl2b	peroxiredoxin like 2B	protein_coding	978.6679948	1.115211949	0.695707888	4	154895504	154899135	-1	0.066131016	0.157317924	2.378882614	0.017365205
ENSMUSG00000029580	Actb	actin, beta	protein_coding	11137.05052	1.075277865	0.695707888	5	142903115	142906754	-1	0.044033107	0.104709518	2.377972542	0.017408122
ENSMUSG00000102869	NA	NA	NA	8084.314088	1.2895864	0.696321807	NA	NA	NA	NA	0.154617653	0.366908435	2.373004811	0.017644034
ENSMUSG00000031328	Flna	filamin, alpha	protein_coding	903.3552138	0.883710608	0.696321807	X	74223461	74249820	-1	0.075102789	-0.178354092	-2.374799854	0.017558468
ENSMUSG00000009013	Dynll1	dynein light chain LC8-type 1	protein_coding	2201.474617	0.919444749	0.696321807	5	115297110	115300999	-1	0.051019534	-0.121165211	-2.374878802	0.017554713
ENSMUSG00000018800	Abca5	ATP-binding cassette, sub-family A (ABC1), member 5	protein_coding	975.4990716	1.124570366	0.696321807	11	110269369	110337716	-1	0.071324062	0.169373935	2.374709613	0.017562761
ENSMUSG00000004341	Gpx6	glutathione peroxidase 6	protein_coding	14.70490803	0.337978152	0.696321807	13	21312125	21319624	1	0.659472953	-1.564998105	-2.373104309	0.017639282
ENSMUSG00000047420	Fam180a	family with sequence similarity 180, member A	protein_coding	54.02900694	0.65260145	0.697449429	6	35312668	35326141	-1	0.259738151	-0.615725903	-2.370563975	0.01776097
ENSMUSG00000087651	1500009L16Rik	RIKEN cDNA 1500009L16 gene	protein_coding	157.3751027	0.794314091	0.697449429	10	83722865	83762762	1	0.140122624	-0.332218499	-2.370912633	0.017744225
ENSMUSG00000019997	Ccn2	cellular communication network factor 2	protein_coding	241.5132758	0.817725786	0.698356608	10	24595442	24598683	1	0.122537263	-0.290310961	-2.369164733	0.017828311
ENSMUSG00000047843	Bri3	brain protein I3	protein_coding	357.3677272	0.851661885	0.699114531	5	144244437	144446757	1	0.097858453	-0.23164731	-2.367167093	0.017924838
ENSMUSG00000032329	Hmg20a	high mobility group 20A	protein_coding	1033.127099	1.124682434	0.699114531	9	56418609	56496936	1	0.071619171	0.169517698	2.366931882	0.017936234
ENSMUSG00000073411	H2-D1	histocompatibility 2, D region locus 1	protein_coding	2198.390398	0.907377934	0.712060469	17	35262730	35267499	1	0.059436855	-0.140224519	-2.35921834	0.018313477
ENSMUSG00000007476	Lrrc8a	leucine rich repeat containing 8A VRAC subunit A	protein_coding	416.4963245	1.161006054	0.714383014	2	30237715	30263790	1	0.091373223	0.215375495	2.357096398	0.018418465
ENSMUSG00000013523	Bcas1	breast carcinoma amplified sequence 1	protein_coding	3940.078542	1.091769089	0.717218615	2	170346991	170427845	-1	0.053814079	0.126667756	2.353803307	0.018582441
ENSMUSG00000038805	Six3	sine oculis-related homeobox 3	protein_coding	140.2258319	0.724767432	0.717218615	17	85613608	85629302	1	0.19724739	-0.464409967	-2.354454309	0.018549924
ENSMUSG00000024993	Fam45a	family with sequence similarity 45, member A	protein_coding	790.4158473	0.880800744	0.717554649	19	60811585	60836227	1	0.07783005	-0.183112407	-2.352721181	0.018636602
ENSMUSG00000097055	NA	NA	NA	43.25309973	0.648797188	0.717710184	NA	NA	NA	NA	0.265404334	-0.624160529	-2.351734502	0.018686107
ENSMUSG00000028149	Rap1gds1	RAP1, GTP-GDP dissociation stimulator 1	protein_coding	5610.662408	1.073031687	0.718252136	3	138925902	139075201	-1	0.043263365	0.10169268	2.350549454	0.018745716
ENSMUSG00000042770	Hebp1	heme binding protein 1	protein_coding	161.0743522	1.255413666	0.722700798	6	135137522	135198022	-1	0.139801541	0.328162819	2.347347655	0.018907604
ENSMUSG00000035486	Plk5	polo like kinase 5	protein_coding	931.7400037	0.854565676	0.725078452	10	80356459	80365489	1	0.096719943	-0.226736723	-2.344260303	0.019064861
ENSMUSG00000066392	Nrxn3	neurexin III	protein_coding	3413.307984	1.102126881	0.725078452	12	88722876	90334935	1	0.059852595	0.140290322	2.343930466	0.019081728
ENSMUSG00000023272	Creld2	cysteine-rich with EGF-like domains 2	protein_coding	403.4119844	0.837779814	0.725078452	15	88819646	88826683	1	0.108967419	-0.255356972	-2.343424991	0.019107604
ENSMUSG00000063077	Kif1b	kinesin family member 1B	protein_coding	11094.27339	1.085985151	0.725703416	4	149176319	149307693	-1	0.050847412	0.119004377	2.340421499	0.019261987
ENSMUSG00000023032	Slc4a8	solute carrier family 4 (anion exchanger), member 8	protein_coding	1153.917149	1.150944442	0.725703416	15	100761747	100823968	1	0.08663521	0.202818194	2.34105965	0.019229095
ENSMUSG00000046324	Ermp1	endoplasmic reticulum metallopeptidase 1	protein_coding	1687.936285	1.095586708	0.725703416	19	29608214	29648415	-1	0.056263443	0.131703667	2.340839117	0.019240456
ENSMUSG00000024077	Strn	striatin, calmodulin binding protein	protein_coding	1235.300988	1.106445298	0.725951087	17	78649913	78737196	-1	0.062380052	0.145932127	2.339403741	0.019314548
ENSMUSG00000053080	2700081O15Rik	RIKEN cDNA 2700081O15 gene	protein_coding	322.5697902	1.180846237	0.727971312	19	7417625	7425904	1	0.102598294	0.239821117	2.337476665	0.019414413
ENSMUSG00000040407	Akap9	A kinase (PRKA) anchor protein (yotiao) 9	protein_coding	1122.449279	1.119539343	0.730684677	5	3928054	4081310	1	0.069769095	0.162905228	2.334919625	0.01954762
ENSMUSG00000048087	Gm4737	predicted gene 4737	protein_coding	145.4965533	0.718012898	0.730684677	16	46152985	46155077	-1	0.204736203	-0.477918335	-2.334312782	0.01957935
ENSMUSG00000085024	NA	NA	NA	8.434337489	2.783191367	0.731573841	NA	NA	NA	NA	0.632986145	1.476740109	2.332973826	0.019649519
ENSMUSG00000042638	Gucy2c	guanylate cyclase 2c	protein_coding	13.07588701	0.379091604	0.741845146	6	136697284	136781765	-1	0.601494009	-1.399381591	-2.326509608	0.019991381
ENSMUSG00000034156	Tspoap1	TSPO associated protein 1	protein_coding	2193.886484	0.891759352	0.741845146	11	87760541	87785928	1	0.07105536	-0.165273654	-2.325984337	0.020019386
ENSMUSG00000031153	Gripap1	GRIP1 associated protein 1	protein_coding	1311.462746	1.103980379	0.745727056	X	7789765	7820567	1	0.06154755	0.142714532	2.318768687	0.020407582
ENSMUSG00000025742	Prps2	phosphoribosyl pyrophosphate synthetase 2	protein_coding	507.506652	1.158887493	0.745727056	X	167346322	167382749	-1	0.091600197	0.212740514	2.322489707	0.020206582
ENSMUSG00000029034	Ints11	integrator complex subunit 11	protein_coding	495.0288962	0.875160465	0.745727056	4	155869546	155889103	1	0.082926283	-0.192380529	-2.319898135	0.020346389
ENSMUSG00000068566	Myadm	myeloid-associated differentiation marker	protein_coding	694.4107336	1.163316084	0.745727056	7	3289080	3300442	1	0.094118975	0.218243144	2.3188007	0.020405845
ENSMUSG00000025241	Fyco1	FYVE and coiled-coil domain containing 1	protein_coding	659.8993758	1.132690245	0.745727056	9	123789500	123851899	-1	0.077444247	0.179753384	2.32106825	0.020283161
ENSMUSG00000046442	Ppm1e	protein phosphatase 1E (PP2C domain containing)	protein_coding	1704.818122	1.132139165	0.745727056	11	87226906	87359023	-1	0.077136197	0.179051308	2.321235884	0.020274117
ENSMUSG00000024120	Lrpprc	leucine-rich PPR-motif containing	protein_coding	1444.551283	1.097953929	0.746724478	17	84705247	84790789	-1	0.058176302	0.134817519	2.317395811	0.02048218
ENSMUSG00000028172	Tacr3	tachykinin receptor 3	protein_coding	143.9269114	0.710038379	0.747863373	3	134829007	134934579	1	0.213350846	-0.494031088	-2.315580632	0.020581177
ENSMUSG00000034997	Htr2a	5-hydroxytryptamine (serotonin) receptor 2A	protein_coding	152.9764353	1.326024845	0.747863373	14	74640840	74709494	1	0.175896624	0.407107807	2.314471971	0.020641847
ENSMUSG00000009741	Ubp1	upstream binding protein 1	protein_coding	1312.126065	0.89724029	0.747863373	9	113930934	113977202	1	0.067620305	-0.15643369	-2.313412958	0.020699945
ENSMUSG00000003534	Ddr1	discoidin domain receptor family, member 1	protein_coding	1730.673279	1.09811412	0.747863373	17	35681567	35704621	-1	0.058368806	0.135027992	2.313358807	0.02070292
ENSMUSG00000105265	NA	NA	NA	770.0028773	1.13496611	0.748069586	NA	NA	NA	NA	0.079034844	0.18264922	2.310996146	0.020833068
ENSMUSG00000042129	Rassf4	Ras association (RalGDS/AF-6) domain family member 4	protein_coding	468.8174683	1.186630012	0.748069586	6	116633008	116673952	-1	0.106841912	0.246870177	2.310611745	0.02085431
ENSMUSG00000066705	Fxyd6	FXYD domain-containing ion transport regulator 6	protein_coding	1637.472512	0.785019879	0.748069586	9	45370185	45396159	1	0.151205469	-0.349198907	-2.309433045	0.020919563
ENSMUSG00000039942	Ptger4	prostaglandin E receptor 4 (subtype EP4)	protein_coding	26.55365854	1.736899507	0.748069586	15	5206661	5244187	-1	0.344966065	0.796514285	2.308964175	0.020945569
ENSMUSG00000022548	Apod	apolipoprotein D	protein_coding	7167.496761	0.898619403	0.748069586	16	31296192	31314808	-1	0.066735532	-0.154217881	-2.31088112	0.020839422
ENSMUSG00000038388	Mpp6	membrane protein, palmitoylated 6 (MAGUK p55 subfamily member 6)	protein_coding	1375.006746	0.909288561	0.749761485	6	50110241	50198939	1	0.059460141	-0.137189891	-2.30725808	0.021040437
ENSMUSG00000042596	Tfap2d	transcription factor AP-2, delta	protein_coding	67.27393975	0.645620097	0.751280957	1	19103022	19166346	1	0.273781761	-0.631242606	-2.305641556	0.021130669
ENSMUSG00000103183	NA	NA	NA	60.29460888	0.679451856	0.755207583	NA	NA	NA	NA	0.242208392	-0.557556766	-2.301971296	0.021336791
ENSMUSG00000021919	Chat	choline acetyltransferase	protein_coding	78.73485817	1.498525504	0.755207583	14	32408203	32465989	-1	0.253447583	0.583543638	2.302423368	0.021311308
ENSMUSG00000029054	Gabrd	gamma-aminobutyric acid (GABA) A receptor, subunit delta	protein_coding	2018.540571	0.877108805	0.755955107	4	155384980	155398112	-1	0.082222024	-0.189172275	-2.30074943	0.021405798
ENSMUSG00000036198	Arhgap36	Rho GTPase activating protein 36	protein_coding	257.5824648	1.264005863	0.75917745	X	49463945	49500244	1	0.147121134	0.338003155	2.297447994	0.021593227
ENSMUSG00000038615	Nfe2l1	nuclear factor, erythroid derived 2,-like 1	protein_coding	5512.845614	1.074570263	0.75917745	11	96817414	96829968	-1	0.045160148	0.103759819	2.297596994	0.021584737
ENSMUSG00000026442	Nfasc	neurofascin	protein_coding	4188.431709	1.078305207	0.759708812	1	132564690	132741797	-1	0.04745549	0.10876558	2.291949344	0.021908566
ENSMUSG00000033722	BC034090	cDNA sequence BC034090	protein_coding	161.5459345	1.274247824	0.759708812	1	155212471	155244444	-1	0.152644231	0.34964589	2.290593536	0.021986933
ENSMUSG00000060743	H3f3a	H3.3 histone A	protein_coding	2138.077582	0.913971288	0.759708812	1	180800832	180813943	-1	0.056660216	-0.12977925	-2.29048281	0.021993344
ENSMUSG00000026811	St6galnac6	ST6 (alpha-N-acetyl-neuraminyl-2,3-beta-galactosyl-1,3)-N-acetylgalactosaminide alpha-2,6-sialyltransferase 6	protein_coding	1803.062283	0.916171285	0.759708812	2	32599709	32620806	1	0.055054652	-0.126310749	-2.2942793	0.021774461
ENSMUSG00000053025	Sv2b	synaptic vesicle glycoprotein 2 b	protein_coding	3712.172705	1.094894824	0.759708812	7	75114894	75309262	-1	0.057041064	0.13079229	2.292949688	0.021850902
ENSMUSG00000004931	Apba3	amyloid beta (A4) precursor protein-binding, family A, member 3	protein_coding	325.4603701	0.823795461	0.759708812	10	81266960	81273246	1	0.122019785	-0.279641918	-2.291775211	0.021918618
ENSMUSG00000020745	Pafah1b1	platelet-activating factor acetylhydrolase, isoform 1b, subunit 1	protein_coding	9786.923796	1.0746594	0.759708812	11	74673949	74724670	-1	0.045335523	0.103879488	2.291348637	0.021943258
ENSMUSG00000035441	Myo1d	myosin ID	protein_coding	506.3450703	1.156820035	0.759708812	11	80482126	80780025	-1	0.091672145	0.210164444	2.292566011	0.021873003
ENSMUSG00000041133	Smc1a	structural maintenance of chromosomes 1A	protein_coding	2069.557564	1.095952514	0.763340538	X	152016428	152062694	1	0.057787776	0.13218529	2.287426504	0.022170941
ENSMUSG00000046447	Camk2n1	calcium/calmodulin-dependent protein kinase II inhibitor 1	protein_coding	6909.120262	0.921232288	0.763340538	4	138454314	138460123	1	0.051754508	-0.118363118	-2.287010806	0.022195192
ENSMUSG00000032018	Sc5d	sterol-C5-desaturase	protein_coding	1722.380712	0.892952322	0.77140477	9	42251595	42264256	-1	0.071573992	-0.163344949	-2.282183013	0.022478538
ENSMUSG00000020023	Tmcc3	transmembrane and coiled coil domains 3	protein_coding	1289.794948	1.106253179	0.779255605	10	94311949	94590956	1	0.063965712	0.145681601	2.277495172	0.022756673
ENSMUSG00000006642	Tcf23	transcription factor 23	protein_coding	15.43583715	2.066388306	0.779869091	5	30968662	30977018	1	0.460305526	1.047111384	2.274818192	0.022916838
ENSMUSG00000031558	Slit2	slit guidance ligand 2	protein_coding	318.7856915	1.260812742	0.779869091	5	47983138	48307733	1	0.147400769	0.33435402	2.268332945	0.023308921
ENSMUSG00000029608	Rph3a	rabphilin 3A	protein_coding	7610.111056	1.0810929	0.779869091	5	120940499	121010092	-1	0.049581857	0.112490501	2.268783552	0.023281492
ENSMUSG00000023328	Ache	acetylcholinesterase	protein_coding	1952.969684	1.144514696	0.779869091	5	137287519	137294466	1	0.085770184	0.194735988	2.270439206	0.023180948
ENSMUSG00000030218	Mgp	matrix Gla protein	protein_coding	427.3219348	0.846050514	0.779869091	6	136872435	136875823	-1	0.106485389	-0.241184291	-2.264951972	0.023515627
ENSMUSG00000111080	NA	NA	NA	1024.778504	1.104599362	0.779869091	NA	NA	NA	NA	0.063264575	0.143523199	2.268618713	0.023291523
ENSMUSG00000097617	NA	NA	NA	40.36862779	1.675087413	0.779869091	NA	NA	NA	NA	0.327563702	0.744236384	2.272035577	0.023084362
ENSMUSG00000032556	Bfsp2	beaded filament structural protein 2, phakinin	protein_coding	87.36023462	0.274809594	0.779869091	9	103424924	103480420	-1	0.82210598	-1.863495723	-2.266734179	0.023406469
ENSMUSG00000032580	Rbm5	RNA binding motif protein 5	protein_coding	1532.530154	0.896696482	0.779869091	9	107740371	107770996	-1	0.06911412	-0.157308357	-2.276066837	0.02284201
ENSMUSG00000059248	Sept9	septin 9	protein_coding	400.357037	1.172560247	0.779869091	11	117199661	117362325	1	0.101260018	0.229662051	2.268042762	0.0233266
ENSMUSG00000021680	Crhbp	corticotropin releasing hormone binding protein	protein_coding	76.06736843	1.443365386	0.779869091	13	95431371	95444924	-1	0.233234411	0.529436563	2.269976208	0.023209027
ENSMUSG00000078302	Foxd1	forkhead box D1	protein_coding	50.84582379	0.657217996	0.779869091	13	98354242	98359305	1	0.267247527	-0.605556109	-2.265899765	0.023457521
ENSMUSG00000020585	Laptm4a	lysosomal-associated protein transmembrane 4A	protein_coding	4357.623531	0.923783455	0.779869091	12	8921664	8938742	1	0.050294576	-0.114373386	-2.274069996	0.022961778
ENSMUSG00000034616	Ssh3	slingshot protein phosphatase 3	protein_coding	341.8754186	0.836037814	0.779869091	19	4261668	4269180	-1	0.114038626	-0.258359898	-2.265547274	0.023479116
ENSMUSG00000024960	Plcb3	phospholipase C, beta 3	protein_coding	932.1455765	0.880400238	0.779869091	19	6952325	6976470	-1	0.081015572	-0.183768559	-2.268311566	0.023310223
ENSMUSG00000004933	Matk	megakaryocyte-associated tyrosine kinase	protein_coding	742.2301464	0.87837572	0.780091385	10	81252935	81263365	1	0.082684992	-0.187089918	-2.262682901	0.023655244
ENSMUSG00000025316	Banp	BTG3 associated nuclear protein	protein_coding	492.8891805	0.85408439	0.780091385	8	121949750	122029258	1	0.100507645	-0.227549468	-2.264001589	0.023574017
ENSMUSG00000020592	Sdc1	syndecan 1	protein_coding	179.9346133	0.808043182	0.780091385	12	8771323	8793715	1	0.135913645	-0.307495702	-2.262434363	0.02367058
ENSMUSG00000025491	Ifitm1	interferon induced transmembrane protein 1	protein_coding	38.42026807	0.639786194	0.783055889	7	140967221	140969825	1	0.285082821	-0.644338234	-2.260179103	0.023810137
ENSMUSG00000039706	Ldb2	LIM domain binding 2	protein_coding	276.2539608	0.814064442	0.785701221	5	44472132	44799680	-1	0.13143219	-0.29678509	-2.258085249	0.023940345
ENSMUSG00000026043	Col3a1	collagen, type III, alpha 1	protein_coding	174.2021202	0.784221007	0.788484638	1	45311538	45349706	1	0.155473288	-0.350667807	-2.255485893	0.024102847
ENSMUSG00000030731	Syt3	synaptotagmin III	protein_coding	979.555747	1.110691348	0.788484638	7	44384102	44400187	1	0.067161465	0.15145796	2.255131873	0.024125053
ENSMUSG00000026003	Acadl	acyl-Coenzyme A dehydrogenase, long-chain	protein_coding	931.0189364	1.11203177	0.793210823	1	66830839	66863277	-1	0.068026402	0.153198005	2.25203744	0.024319906
ENSMUSG00000028393	Alad	aminolevulinate, delta-, dehydratase	protein_coding	423.8657645	0.844149263	0.793373132	4	62509169	62519918	-1	0.108579364	-0.244429976	-2.251164182	0.024375141
ENSMUSG00000026490	Cdc42bpa	CDC42 binding protein kinase alpha	protein_coding	4534.901095	1.071296822	0.799479092	1	179960472	180165603	1	0.044488174	0.09935826	2.233363424	0.025524988
ENSMUSG00000070730	Rmdn3	regulator of microtubule dynamics 3	protein_coding	2096.145673	0.914700332	0.799479092	2	119137001	119157034	-1	0.057573124	-0.128628921	-2.234183453	0.025471005
ENSMUSG00000027296	Itpka	inositol 1,4,5-trisphosphate 3-kinase A	protein_coding	892.0241975	0.858429689	0.799479092	2	119742337	119751263	1	0.098198739	-0.220228122	-2.242677708	0.024917605
ENSMUSG00000048222	Mfap1b	microfibrillar-associated protein 1B	protein_coding	338.4739814	1.176257546	0.799479092	2	121460235	121474067	-1	0.104521265	0.234203979	2.240730437	0.025043541
ENSMUSG00000105891	NA	NA	NA	83.2621523	1.351828381	0.799479092	NA	NA	NA	NA	0.194419662	0.434912008	2.236975434	0.025287946
ENSMUSG00000034926	Dhcr24	24-dehydrocholesterol reductase	protein_coding	1526.095587	1.119911219	0.799479092	4	106561038	106589113	1	0.072972005	0.163384368	2.239000665	0.025155873
ENSMUSG00000029304	Spp1	secreted phosphoprotein 1	protein_coding	1686.36681	1.314076446	0.799479092	5	104435118	104441050	1	0.176278029	0.394049206	2.235384681	0.025392105
ENSMUSG00000029775	Klhdc10	kelch domain containing 10	protein_coding	2395.748806	1.088416357	0.799479092	6	30401868	30455179	1	0.054676776	0.122230543	2.235511136	0.025383811
ENSMUSG00000090290	Tarbp1	TAR RNA binding protein 1	protein_coding	165.0281527	0.80637474	0.799479092	8	126425329	126475065	-1	0.138698639	-0.310477649	-2.238505368	0.025188118
ENSMUSG00000022110	Sucla2	succinate-Coenzyme A ligase, ADP-forming, beta subunit	protein_coding	3899.259883	1.070425154	0.799479092	14	73525319	73596142	1	0.043725417	0.098183924	2.245465717	0.024738251
ENSMUSG00000032589	Bsn	bassoon	protein_coding	2711.241467	1.089959297	0.799479092	9	108096022	108190384	-1	0.055482692	0.12427426	2.23987437	0.02509908
ENSMUSG00000001105	Ift20	intraflagellar transport 20	protein_coding	646.9265814	0.891927952	0.799479092	11	78536361	78541737	1	0.073491924	-0.165000918	-2.245157156	0.024758045
ENSMUSG00000025145	Lrrc45	leucine rich repeat containing 45	protein_coding	430.0740825	0.833993777	0.799479092	11	120713925	120721128	1	0.116716355	-0.261891476	-2.243828428	0.024843443
ENSMUSG00000020644	Id2	inhibitor of DNA binding 2	protein_coding	3067.358303	0.907986438	0.799479092	12	25093799	25097140	-1	0.062279995	-0.139257345	-2.235988375	0.025352533
ENSMUSG00000060657	Marf1	meiosis regulator and mRNA stability 1	protein_coding	2073.436136	1.081968507	0.799479092	16	14109173	14163351	-1	0.050616101	0.113658507	2.245501035	0.024735986
ENSMUSG00000045625	Pigz	phosphatidylinositol glycan anchor biosynthesis, class Z	protein_coding	142.3400594	1.270187541	0.799479092	16	31933851	31946046	1	0.154261401	0.345041524	2.236732729	0.025303814
ENSMUSG00000022894	Adamts5	a disintegrin-like and metallopeptidase (reprolysin type) with thrombospondin type 1 motif, 5 (aggrecanase-2)	protein_coding	94.05421527	1.317823628	0.799479092	16	85856173	85901828	-1	0.178021156	0.398157299	2.236572936	0.025314265
ENSMUSG00000023845	Lnpep	leucyl/cystinyl aminopeptidase	protein_coding	2099.646665	1.098527279	0.799479092	17	17521410	17625050	-1	0.06069298	0.135570696	2.233712968	0.025501965
ENSMUSG00000061665	Cd2ap	CD2-associated protein	protein_coding	499.0930738	1.144260535	0.799479092	17	42792951	42876665	-1	0.086884141	0.194415574	2.237641664	0.025244432
ENSMUSG00000037331	Larp1	La ribonucleoprotein domain family, member 1	protein_coding	2160.827296	1.083596372	0.800443203	11	58009064	58062034	1	0.051891041	0.115827468	2.232128441	0.025606475
ENSMUSG00000026289	Atg16l1	autophagy related 16-like 1 (S. cerevisiae)	protein_coding	889.7622882	0.872152121	0.808396858	1	87755870	87792428	1	0.088709055	-0.197348303	-2.224669197	0.026103454
ENSMUSG00000009551	6330409D20Rik	RIKEN cDNA 6330409D20 gene	protein_coding	52.2414791	1.453485408	0.808396858	2	32732620	32741016	-1	0.243154367	0.539516588	2.21882335	0.026498745
ENSMUSG00000044308	Ubr3	ubiquitin protein ligase E3 component n-recognin 3	protein_coding	2238.187149	1.089260654	0.808396858	2	69897246	70024013	1	0.055391	0.123349224	2.226882052	0.025955158
ENSMUSG00000027273	Snap25	synaptosomal-associated protein 25	protein_coding	57539.64081	1.058348998	0.808396858	2	136713453	136782428	1	0.036904576	0.081815444	2.216945781	0.026626797
ENSMUSG00000031340	Gabre	gamma-aminobutyric acid (GABA) A receptor, subunit epsilon	protein_coding	39.10840733	1.594246565	0.808396858	X	72255999	72274803	-1	0.302857373	0.672874773	2.221754637	0.026299892
ENSMUSG00000001964	Emd	emerin	protein_coding	559.9720208	0.87153656	0.808396858	X	74254687	74261548	1	0.08942468	-0.19836691	-2.218256869	0.026537323
ENSMUSG00000039578	Ccser1	coiled-coil serine rich 1	protein_coding	277.5457316	1.184951791	0.808396858	6	61180324	62382865	1	0.110379211	0.244828366	2.21806592	0.026550338
ENSMUSG00000010064	Slc38a3	solute carrier family 38, member 3	protein_coding	1295.525138	1.105213323	0.808396858	9	107650634	107669530	-1	0.065049929	0.144324858	2.218678169	0.026508627
ENSMUSG00000041073	Nacad	NAC alpha domain containing	protein_coding	986.1409997	1.113050264	0.808396858	11	6597823	6606053	-1	0.069623244	0.154518745	2.219355729	0.026462533
ENSMUSG00000053580	Tanc2	tetratricopeptide repeat, ankyrin repeat and coiled-coil containing 2	protein_coding	859.1978619	1.146417649	0.808396858	11	105589986	105929304	1	0.088944727	0.197132725	2.216350882	0.026667481
ENSMUSG00000061878	Sphk1	sphingosine kinase 1	protein_coding	103.702076	0.763650922	0.808396858	11	116530925	116536674	1	0.175247399	-0.389014786	-2.219803476	0.026432111
ENSMUSG00000004151	Etv1	ets variant 1	protein_coding	4696.50674	1.071365645	0.808396858	12	38779380	38870484	1	0.044665302	0.099450939	2.226581595	0.02597525
ENSMUSG00000022206	Npr3	natriuretic peptide receptor 3	protein_coding	109.8025456	1.394562028	0.808396858	15	11839896	11907287	-1	0.215918355	0.479812105	2.2221923	0.026270313
ENSMUSG00000037280	Galnt6	polypeptide N-acetylgalactosaminyltransferase 6	protein_coding	508.1117655	1.163947362	0.808396858	15	100691813	100729376	-1	0.098831049	0.219025815	2.216164016	0.026680271
ENSMUSG00000092274	NA	NA	NA	1134.484007	1.115481534	0.808396858	NA	NA	NA	NA	0.07088745	0.157666631	2.224182557	0.026136164
ENSMUSG00000024899	Papss2	3'-phosphoadenosine 5'-phosphosulfate synthase 2	protein_coding	224.5483608	1.204734736	0.808396858	19	32595790	32667187	1	0.120825719	0.268715522	2.223992737	0.026148933
ENSMUSG00000043850	Clrn1	clarin 1	protein_coding	12.40340573	2.325740363	0.813540779	3	58844028	58885340	-1	0.550258211	1.217690049	2.212942988	0.026901577
ENSMUSG00000064293	Cntn4	contactin 4	protein_coding	503.8357634	1.202779191	0.815833226	6	105677660	106699310	1	0.120543185	0.266371813	2.209762521	0.027121648
ENSMUSG00000053747	Sox14	SRY (sex determining region Y)-box 14	protein_coding	49.2596492	0.616173614	0.815833226	9	99874106	99876170	-1	0.316373489	-0.698591191	-2.208121774	0.027235786
ENSMUSG00000020917	Acly	ATP citrate lyase	protein_coding	4434.20443	1.087456687	0.815833226	11	100476353	100528000	-1	0.054766599	0.12095794	2.208607826	0.027201931
ENSMUSG00000058441	Panx2	pannexin 2	protein_coding	2189.625895	1.118013307	0.815833226	15	89059734	89073567	1	0.072878108	0.16093736	2.208308712	0.02722276
ENSMUSG00000023945	Slc5a7	solute carrier family 5 (choline transporter), member 7	protein_coding	268.4912915	1.533540049	0.815833226	17	54273590	54299034	-1	0.279287124	0.616865844	2.208715656	0.027194425
ENSMUSG00000039476	Prrx2	paired related homeobox 2	protein_coding	20.79362494	0.563785001	0.815842001	2	30834972	30881251	1	0.374554572	-0.826782998	-2.2073766	0.02728776
ENSMUSG00000027199	Gatm	glycine amidinotransferase (L-arginine:glycine amidinotransferase)	protein_coding	2953.662642	1.0990302	0.816275617	2	122594467	122611303	-1	0.061752989	0.136231031	2.206063749	0.027379536
ENSMUSG00000000787	Ddx3x	DEAD/H (Asp-Glu-Ala-Asp/His) box polypeptide 3, X-linked	protein_coding	5097.864441	1.096553417	0.816275617	X	13280970	13294052	1	0.060307902	0.132976093	2.204953045	0.02745739
ENSMUSG00000048349	Pou4f1	POU domain, class 4, transcription factor 1	protein_coding	78.43998906	0.663450385	0.816275617	14	104461676	104467999	-1	0.268434217	-0.591939514	-2.205156708	0.0274431
ENSMUSG00000058665	En1	engrailed 1	protein_coding	163.3613954	0.781331872	0.816415761	1	120602418	120607992	1	0.161663242	-0.355992629	-2.202062912	0.027660865
ENSMUSG00000026365	Cfh	complement component factor h	protein_coding	615.6176618	0.859956454	0.816415761	1	140084708	140183764	-1	0.098916538	-0.217664487	-2.200486313	0.02777241
ENSMUSG00000053297	AI854703	expressed sequence AI854703	protein_coding	538.7210622	1.147565778	0.816415761	6	48626764	48633689	1	0.090134687	0.198576851	2.20311245	0.027586824
ENSMUSG00000020738	Sumo2	small ubiquitin-like modifier 2	protein_coding	638.8483368	0.890165077	0.816415761	11	115523102	115536276	-1	0.076272161	-0.167855193	-2.200739962	0.027754438
ENSMUSG00000076258	NA	NA	NA	5232.673258	0.612834164	0.816415761	NA	NA	NA	NA	0.320740116	-0.706431369	-2.20250394	0.027629731
ENSMUSG00000073471	Rsph3a	radial spoke 3A homolog (Chlamydomonas)	protein_coding	119.3881512	0.758945026	0.816415761	17	7945614	7979824	1	0.180763412	-0.397932706	-2.201400727	0.027707668
ENSMUSG00000084349	Rpl3-ps1	ribosomal protein L3, pseudogene 1	processed_pseudogene	446.8664967	0.816046173	0.817262733	X	13202571	13203780	1	0.133522796	-0.293277311	-2.196458739	0.028059125
ENSMUSG00000039546	Ajap1	adherens junction associated protein 1	protein_coding	491.0964282	0.873679767	0.817262733	4	153373221	153482811	-1	0.088699457	-0.194823515	-2.196445407	0.028060079
ENSMUSG00000062075	Lmnb2	lamin B2	protein_coding	586.6972358	0.882094352	0.817262733	10	80901203	80918245	-1	0.082328054	-0.180995115	-2.19846219	0.027916186
ENSMUSG00000019935	Slc17a8	solute carrier family 17 (sodium-dependent inorganic phosphate cotransporter), member 8	protein_coding	126.7767457	2.509145917	0.817262733	10	89574020	89621253	-1	0.604069728	1.327196372	2.197091345	0.028013923
ENSMUSG00000038264	Sema7a	sema domain, immunoglobulin domain (Ig), and GPI membrane anchor, (semaphorin) 7A	protein_coding	4218.153977	0.916204039	0.817262733	9	57940112	57962865	1	0.057481671	-0.126259172	-2.196511859	0.028055327
ENSMUSG00000017009	Sdc4	syndecan 4	protein_coding	1445.278788	1.13274229	0.819185314	2	164424247	164443887	-1	0.081938922	0.179819672	2.194557455	0.028195358
ENSMUSG00000024193	Phf1	PHD finger protein 1	protein_coding	855.6998573	0.891816808	0.819185314	17	26933052	26937908	1	0.075284826	-0.165180705	-2.194076989	0.028229875
ENSMUSG00000024873	Cnih2	cornichon family AMPA receptor auxiliary protein 2	protein_coding	848.1423462	0.897087061	0.820113611	19	5092868	5098521	-1	0.071448461	-0.156680092	-2.192910651	0.028313817
ENSMUSG00000108367	Gm4881	predicted gene 4881	protein_coding	11.05064975	2.565471068	0.820134868	7	24927445	24944494	-1	0.620091873	1.359223756	2.19197157	0.028381559
ENSMUSG00000034818	Celf5	CUGBP, Elav-like family member 5	protein_coding	479.46098	0.874723998	0.820134868	10	81459227	81482709	-1	0.088114838	-0.19310022	-2.19146088	0.028418458
ENSMUSG00000024889	Rce1	Ras converting CAAX endopeptidase 1	protein_coding	269.7037308	0.849648469	0.820487481	19	4622591	4625641	-1	0.107306146	-0.235062027	-2.190573761	0.028482652
ENSMUSG00000025038	Efhc2	EF-hand domain (C-terminal) containing 2	protein_coding	25.81518875	1.689922262	0.825563541	X	17132049	17319368	-1	0.346327358	0.756956882	2.185668748	0.028839849
ENSMUSG00000067916	Zfp991	zinc finger protein 991	protein_coding	26.12649573	0.570875952	0.825563541	4	147132038	147180579	1	0.370017931	-0.808750804	-2.185707063	0.028837044
ENSMUSG00000057286	St6galnac2	ST6 (alpha-N-acetyl-neuraminyl-2,3-beta-galactosyl-1,3)-N-acetylgalactosaminide alpha-2,6-sialyltransferase 2	protein_coding	51.36438832	1.470134881	0.825563541	11	116675303	116694868	-1	0.254340333	0.555948525	2.185844922	0.028826953
ENSMUSG00000025420	Katnal2	katanin p60 subunit A-like 2	protein_coding	55.00197763	1.425937793	0.825563541	18	76977148	77047308	-1	0.234253817	0.511911045	2.185283692	0.028868052
ENSMUSG00000042699	Dhx9	DEAH (Asp-Glu-Ala-His) box polypeptide 9	protein_coding	2396.302001	1.078710102	0.826909703	1	153455758	153487660	-1	0.050050724	0.1093072	2.183928437	0.028967507
ENSMUSG00000035476	Tab3	TGF-beta activated kinase 1/MAP3K7 binding protein 3	protein_coding	377.0974678	1.158286885	0.829844759	X	85574022	85634469	1	0.097289852	0.211992626	2.178979824	0.029333167
ENSMUSG00000068923	Syt11	synaptotagmin XI	protein_coding	11837.81252	1.07126435	0.829844759	3	88744700	88775164	-1	0.045557073	0.09931453	2.180002436	0.029257281
ENSMUSG00000000168	Dlat	dihydrolipoamide S-acetyltransferase (E2 component of pyruvate dehydrogenase complex)	protein_coding	2345.336273	1.089154834	0.829844759	9	50634633	50659780	-1	0.056526834	0.123209062	2.179656157	0.029282959
ENSMUSG00000023277	Twf2	twinfilin actin binding protein 2	protein_coding	440.2901293	0.867669972	0.829844759	9	106203108	106215389	1	0.09388052	-0.204781694	-2.181301239	0.029161143
ENSMUSG00000070337	Gpr179	G protein-coupled receptor 179	protein_coding	29.65832329	0.596607762	0.829844759	11	97332109	97352077	-1	0.341898322	-0.745145346	-2.179435514	0.02929933
ENSMUSG00000047945	Marcksl1	MARCKS-like 1	protein_coding	725.8830363	0.893004821	0.830436054	4	129513581	129515985	1	0.074959032	-0.163260131	-2.177991442	0.029406674
ENSMUSG00000021595	Nsun2	NOL1/NOP2/Sun domain family member 2	protein_coding	1245.681605	1.092394902	0.832133793	13	69533746	69635780	1	0.058578337	0.127494487	2.176478412	0.029519506
ENSMUSG00000038587	Akap12	A kinase (PRKA) anchor protein (gravin) 12	protein_coding	1415.846052	1.095074063	0.840740868	10	4266380	4359470	1	0.060334432	0.131028447	2.17170268	0.029878096
ENSMUSG00000031878	Nae1	NEDD8 activating enzyme E1 subunit 1	protein_coding	1013.036174	0.909194593	0.840821807	8	104511028	104534637	-1	0.063261886	-0.137338991	-2.170959468	0.029934236
ENSMUSG00000031376	Atp2b3	ATPase, Ca++ transporting, plasma membrane 3	protein_coding	2568.936354	1.076849648	0.842019671	X	73503086	73571005	1	0.049231514	0.106816832	2.169684062	0.030030788
ENSMUSG00000097391	NA	NA	NA	220.5178036	0.801349359	0.842019671	NA	NA	NA	NA	0.147302192	-0.319496752	-2.168988447	0.030083561
ENSMUSG00000067158	Col4a4	collagen, type IV, alpha 4	protein_coding	19.70505281	1.834190548	0.842160946	1	82448423	82586849	-1	0.403623042	0.875143524	2.168219931	0.030141957
ENSMUSG00000015652	Steap1	six transmembrane epithelial antigen of the prostate 1	protein_coding	40.09994763	1.722391439	0.847675124	5	5736317	5749326	-1	0.362327143	0.784413054	2.164930422	0.030393014
ENSMUSG00000060380	NA	NA	NA	64.33526291	0.466259073	0.853344528	NA	NA	NA	NA	0.509318182	-1.100796295	-2.161313563	0.030671126
ENSMUSG00000032936	Camkv	CaM kinase-like vesicle-associated	protein_coding	868.3823458	0.756470925	0.853344528	9	107935674	107949691	1	0.186377639	-0.402643462	-2.160363577	0.030744535
ENSMUSG00000037243	Zfp692	zinc finger protein 692	protein_coding	369.7779505	0.82050403	0.853344528	11	58307069	58314627	1	0.132126582	-0.285417675	-2.160183601	0.030758459
ENSMUSG00000054057	A930004D18Rik	RIKEN cDNA A930004D18 gene	protein_coding	84.53014347	1.338996373	0.853811085	2	18025193	18037737	-1	0.195043879	0.421152053	2.15926824	0.030829363
ENSMUSG00000032841	Prr5l	proline rich 5 like	protein_coding	360.7001253	1.165927649	0.854970384	2	101714285	101883027	-1	0.102644143	0.221478265	2.157729207	0.030948892
ENSMUSG00000034032	Rpap1	RNA polymerase II associated protein 1	protein_coding	352.6582538	0.849032093	0.854970384	2	119763304	119787537	-1	0.109515257	-0.236109007	-2.155946247	0.031087863
ENSMUSG00000015745	Plekho1	pleckstrin homology domain containing, family O member 1	protein_coding	816.1134755	0.889594482	0.854970384	3	95988429	95996001	-1	0.078260732	-0.168780256	-2.156640391	0.031033695
ENSMUSG00000028789	Azin2	antizyme inhibitor 2	protein_coding	499.9176156	1.145133717	0.854970384	4	128930233	128962442	-1	0.090678195	0.195516072	2.156153101	0.031071712
ENSMUSG00000007817	Zmiz1	zinc finger, MIZ-type containing 1	protein_coding	2674.180505	1.079473713	0.856466038	14	25459185	25666743	1	0.051206861	0.110328111	2.154557198	0.031196501
ENSMUSG00000007030	Vwa7	von Willebrand factor A domain containing 7	protein_coding	210.4767325	1.212337778	0.860785237	17	35016579	35026741	1	0.129093746	0.277791714	2.151860345	0.031408355
ENSMUSG00000027829	Ccnl1	cyclin L1	protein_coding	716.6146254	0.885070497	0.861703279	3	65946151	65958249	-1	0.081895266	-0.176135723	-2.150743645	0.031496439
ENSMUSG00000030729	Pgm2l1	phosphoglucomutase 2-like 1	protein_coding	3128.861596	1.094676672	0.862377126	7	100227394	100278868	1	0.060710016	0.130504813	2.149642213	0.031583527
ENSMUSG00000054894	Dmac2l	distal membrane arm assembly complex 2 like	protein_coding	316.0475795	1.162752234	0.862377126	12	69724950	69744660	1	0.101227786	0.217543712	2.149051372	0.031630328
ENSMUSG00000113642	Gm49329	predicted gene, 49329	transcribed_unprocessed_pseudogene	13.25485944	0.414059242	0.865350936	12	17900734	18065610	1	0.592671552	-1.272090896	-2.146367396	0.031843678
ENSMUSG00000048483	Zdhhc22	zinc finger, DHHC-type containing 22	protein_coding	369.018248	1.2448719	0.865350936	12	86980763	86990430	-1	0.147228843	0.315997294	2.146300187	0.031849037
ENSMUSG00000040033	Stat2	signal transducer and activator of transcription 2	protein_coding	867.9108705	0.869842074	0.865658858	10	128270559	128292849	1	0.093767103	-0.201174601	-2.14547101	0.031915207
ENSMUSG00000026944	Abca2	ATP-binding cassette, sub-family A (ABC1), member 2	protein_coding	5891.791497	1.079067084	0.870807971	2	25428703	25448540	1	0.051243399	0.109784558	2.142413678	0.032160208
ENSMUSG00000056941	Commd7	COMM domain containing 7	protein_coding	380.3174964	0.862547665	0.87190338	2	153616933	153632781	-1	0.099711762	-0.213323912	-2.139405698	0.032402826
ENSMUSG00000028546	Elavl4	ELAV like RNA binding protein 4	protein_coding	2554.848155	1.081871833	0.87190338	4	110203722	110351909	-1	0.053071702	0.113529596	2.139173815	0.032421594
ENSMUSG00000042010	Acacb	acetyl-Coenzyme A carboxylase beta	protein_coding	160.8667036	1.259618267	0.87190338	5	114146535	114250761	1	0.155580054	0.332986584	2.140290971	0.032331259
ENSMUSG00000025324	Atp10a	ATPase, class V, type 10A	protein_coding	185.7457727	1.259681595	0.87190338	7	58656166	58829420	1	0.155642007	0.333059116	2.139905039	0.032362442
ENSMUSG00000053175	Bcl3	B cell leukemia/lymphoma 3	protein_coding	11.48623386	0.454856695	0.878300587	7	19808462	19822770	-1	0.532695061	-1.136516006	-2.133520827	0.032882025
ENSMUSG00000058966	Fam57b	family with sequence similarity 57, member B	protein_coding	1760.762105	1.098151973	0.878300587	7	126797668	126830219	1	0.063288551	0.135077722	2.134315273	0.032816982
ENSMUSG00000074802	Gas2l3	growth arrest-specific 2 like 3	protein_coding	39.56279912	1.520126749	0.878300587	10	89408823	89443967	-1	0.283186389	0.604191622	2.133547533	0.032879837
ENSMUSG00000005043	Sgsh	N-sulfoglucosamine sulfohydrolase (sulfamidase)	protein_coding	180.6936067	1.242554054	0.878300587	11	119343425	119355536	-1	0.14681286	0.313308614	2.134067917	0.032837222
ENSMUSG00000026062	Slc9a2	solute carrier family 9 (sodium/hydrogen exchanger), member 2	protein_coding	89.47465863	0.760647979	0.882320793	1	40680574	40769273	1	0.185276	-0.394699154	-2.130330713	0.03314432
ENSMUSG00000004996	Mri1	methylthioribose-1-phosphate isomerase 1	protein_coding	132.8502867	0.795741743	0.882320793	8	84249906	84257326	-1	0.154722864	-0.329627812	-2.130440218	0.033135286
ENSMUSG00000047888	Tnrc6b	trinucleotide repeat containing 6b	protein_coding	834.9753456	1.11849497	0.883343061	15	80711313	80941085	1	0.0758781	0.161558768	2.129188373	0.033238678
ENSMUSG00000036285	Noa1	nitric oxide associated 1	protein_coding	452.7453872	1.137604733	0.884179164	5	77294182	77310084	-1	0.087400303	0.185999372	2.12813189	0.03332615
ENSMUSG00000051285	Pcmtd1	protein-L-isoaspartate (D-aspartate) O-methyltransferase domain containing 1	protein_coding	2333.369293	1.076921055	0.884204664	1	7088920	7173628	1	0.050466665	0.106912495	2.118477537	0.034134645
ENSMUSG00000026107	Nabp1	nucleic acid binding protein 1	protein_coding	173.4324286	1.2220107	0.884204664	1	51465862	51478425	-1	0.136868718	0.289256917	2.113389538	0.034567441
ENSMUSG00000035776	Cd99l2	CD99 antigen-like 2	protein_coding	2045.58338	1.082978461	0.884204664	X	71420060	71492849	-1	0.054360693	0.11500455	2.115582874	0.0343803
ENSMUSG00000041355	Ssr2	signal sequence receptor, beta	protein_coding	1028.796413	0.906021544	0.884204664	3	88575876	88588419	1	0.067145892	-0.142382739	-2.120498149	0.033964057
ENSMUSG00000028232	Tmem68	transmembrane protein 68	protein_coding	669.7646628	0.893187679	0.884204664	4	3549041	3574853	-1	0.07697223	-0.162964745	-2.117188814	0.034243826
ENSMUSG00000004951	Hspb1	heat shock protein 1	protein_coding	284.009507	0.839617786	0.884204664	5	135887919	135889563	1	0.119160366	-0.252195367	-2.116436661	0.034307687
ENSMUSG00000050822	Slc29a4	solute carrier family 29 (nucleoside transporters), member 4	protein_coding	593.7957594	1.15965819	0.884204664	5	142692512	142722490	1	0.100714567	0.213699632	2.121834398	0.033851647
ENSMUSG00000030002	Dusp11	dual specificity phosphatase 11 (RNA/RNP complex 1-interacting)	protein_coding	888.9655166	0.895821556	0.884204664	6	85942268	85961667	-1	0.075143714	-0.158716713	-2.112175514	0.034671398
ENSMUSG00000043290	Zfp784	zinc finger protein 784	protein_coding	80.62838509	1.350290262	0.884204664	7	5034439	5038446	-1	0.205128656	0.433269566	2.112184497	0.034670628
ENSMUSG00000038644	Pold1	polymerase (DNA directed), delta 1, catalytic subunit	protein_coding	229.4364991	0.835875273	0.884204664	7	44532746	44548849	-1	0.12206735	-0.258640411	-2.118833672	0.034104526
ENSMUSG00000025373	Rnf41	ring finger protein 41	protein_coding	1441.093091	0.912450052	0.884204664	10	128411657	128441441	1	0.062492511	-0.132182508	-2.115173566	0.034415157
ENSMUSG00000002326	Gmpr2	guanosine monophosphate reductase 2	protein_coding	309.1364177	0.855882572	0.884204664	14	55671941	55679200	1	0.105723312	-0.224515224	-2.123611348	0.033702656
ENSMUSG00000022041	Chrna2	cholinergic receptor, nicotinic, alpha polypeptide 2 (neuronal)	protein_coding	19.88451957	1.92831277	0.884204664	14	66135039	66152948	1	0.446119526	0.947339074	2.123509552	0.033711176
ENSMUSG00000032313	Tmem266	transmembrane protein 266	protein_coding	797.8902196	0.895604491	0.884204664	9	55326913	55438345	1	0.075226813	-0.159066333	-2.114489848	0.034473451
ENSMUSG00000076281	NA	NA	NA	64.72262835	0.657339871	0.884204664	NA	NA	NA	NA	0.28644271	-0.6052886	-2.113122729	0.034590265
ENSMUSG00000111761	NA	NA	NA	9.104959264	0.410176076	0.884204664	NA	NA	NA	NA	0.605095838	-1.285684748	-2.124762175	0.033606463
ENSMUSG00000032553	Srprb	signal recognition particle receptor, B subunit	protein_coding	514.1514046	0.881293772	0.884204664	9	103188032	103202137	-1	0.086116545	-0.182305084	-2.116957714	0.034263437
ENSMUSG00000020473	Aebp1	AE binding protein 1	protein_coding	448.9679056	0.860419061	0.884204664	11	5861947	5872088	1	0.102208281	-0.21688861	-2.122025797	0.033835572
ENSMUSG00000017421	Zfp207	zinc finger protein 207	protein_coding	1841.799028	0.913619537	0.884204664	11	80383279	80405733	1	0.061355901	-0.130334594	-2.124238917	0.033650171
ENSMUSG00000020705	Ddx42	DEAD (Asp-Glu-Ala-Asp) box polypeptide 42	protein_coding	1570.20614	1.090570002	0.884204664	11	106216926	106249139	1	0.059102664	0.125082378	2.116357675	0.034314399
ENSMUSG00000066553	Gm6969	predicted pseudogene 6969	processed_pseudogene	193.2136645	0.083205324	0.884204664	12	24638669	24639010	-1	1.686502577	-3.587180342	-2.126993692	0.033420607
ENSMUSG00000035270	Impg2	interphotoreceptor matrix proteoglycan 2	protein_coding	23.01112578	0.585986547	0.884204664	16	56204313	56273756	1	0.364941233	-0.771060552	-2.11283484	0.034614907
ENSMUSG00000024036	Slc37a1	solute carrier family 37 (glycerol-3-phosphate transporter), member 1	protein_coding	36.93657781	1.578768272	0.884204664	17	31286792	31350739	1	0.309889666	0.658799431	2.125916101	0.033510246
ENSMUSG00000033949	Trim36	tripartite motif-containing 36	protein_coding	241.1180596	1.209750964	0.884204664	18	46165300	46212607	-1	0.129588362	0.274710088	2.119866979	0.034017265
ENSMUSG00000029381	Shroom3	shroom family member 3	protein_coding	105.9735112	1.339013686	0.884762764	5	92683435	92965318	1	0.19948714	0.421170707	2.111267459	0.034749329
ENSMUSG00000019772	Vip	vasoactive intestinal polypeptide	protein_coding	84.70748527	0.706124794	0.889118641	10	5639218	5647617	1	0.238071862	-0.50200492	-2.108627688	0.034976731
ENSMUSG00000040250	Ints13	integrator complex subunit 13	protein_coding	373.996184	0.869702511	0.890587354	6	146549632	146577835	-1	0.095693054	-0.201406095	-2.104709654	0.03531659
ENSMUSG00000099689	Zfp383	zinc finger protein 383	protein_coding	254.086382	0.851393854	0.890587354	7	29908223	29916813	1	0.11017368	-0.23210142	-2.106686646	0.03514475
ENSMUSG00000021963	Sap18	Sin3-associated polypeptide 18	protein_coding	1284.549612	0.91865766	0.890587354	14	57798180	57806638	1	0.058146677	-0.122400757	-2.105034404	0.035288313
ENSMUSG00000017386	Traf4	TNF receptor associated factor 4	protein_coding	186.872387	0.821993864	0.890587354	11	78158499	78165589	-1	0.134267511	-0.28280047	-2.106246457	0.03518295
ENSMUSG00000033880	Lgals3bp	lectin, galactoside-binding, soluble, 3 binding protein	protein_coding	252.3266789	0.795584233	0.890587354	11	118392751	118402092	-1	0.156730885	-0.329913411	-2.104967443	0.035294142
ENSMUSG00000026556	Vangl2	VANGL planar cell polarity 2	protein_coding	250.766185	1.182948706	0.893012694	1	172000960	172028444	-1	0.115295663	0.242387519	2.102312535	0.035525907
ENSMUSG00000050666	Vstm4	V-set and transmembrane domain containing 4	protein_coding	218.3776569	0.838311187	0.893012694	14	32856756	32939491	1	0.121021928	-0.254442214	-2.102447201	0.03551412
ENSMUSG00000034796	Cpne7	copine VII	protein_coding	113.0439002	0.729434767	0.895339709	8	123117374	123135182	1	0.216674722	-0.45514913	-2.100610198	0.035675198
ENSMUSG00000055436	Srsf11	serine/arginine-rich splicing factor 11	protein_coding	1621.594899	0.908770102	0.900584099	3	158010473	158036639	-1	0.065795794	-0.138012723	-2.097591885	0.035941213
ENSMUSG00000094497	Gm8210	predicted pseudogene 8210	processed_pseudogene	39.46145116	9.305807052	0.901510256	1	43189156	43189638	1	1.537805472	3.218131274	2.092677737	0.036377932
ENSMUSG00000027489	Necab3	N-terminal EF-hand calcium binding protein 3	protein_coding	785.8933619	1.105860305	0.901510256	2	154544399	154558890	-1	0.069356668	0.145169152	2.093081394	0.036341889
ENSMUSG00000020263	Appl2	adaptor protein, phosphotyrosine interaction, PH domain and leucine zipper containing 2	protein_coding	3262.871347	0.898243098	0.901510256	10	83600033	83648738	-1	0.07396179	-0.154822151	-2.093272086	0.036324873
ENSMUSG00000005148	Klf5	Kruppel-like factor 5	protein_coding	43.32441472	0.670976597	0.901510256	14	99298691	99315036	1	0.274741008	-0.575665647	-2.095302963	0.036144069
ENSMUSG00000054146	Krt15	keratin 15	protein_coding	9.40487486	0.374249304	0.901510256	11	100131758	100135928	-1	0.677162715	-1.41792846	-2.093925772	0.036266593
ENSMUSG00000021091	Serpina3n	serine (or cysteine) peptidase inhibitor, clade A, member 3N	protein_coding	667.4731845	0.619678336	0.901510256	12	104406729	104414329	1	0.329430279	-0.690408562	-2.095765345	0.036103012
ENSMUSG00000041354	Rgl2	ral guanine nucleotide dissociation stimulator-like 2	protein_coding	597.4694429	0.86522205	0.901510256	17	33929543	33937687	1	0.099739254	-0.208857663	-2.094036742	0.036256707
ENSMUSG00000061517	Sox21	SRY (sex determining region Y)-box 21	protein_coding	178.1596352	0.822790311	0.904502846	14	118233232	118237030	-1	0.134598376	-0.28140329	-2.090688603	0.036555987
ENSMUSG00000040907	Atp1a3	ATPase, Na+/K+ transporting, alpha 3 polypeptide	protein_coding	43882.04564	1.066009373	0.90498834	7	24978167	25005958	-1	0.044128018	0.092220123	2.089831514	0.036632937
ENSMUSG00000027712	Anxa5	annexin A5	protein_coding	1938.483256	1.091868388	0.905540532	3	36448923	36475894	-1	0.060717024	0.126798967	2.08835939	0.036765428
ENSMUSG00000092281	Hmgb1-ps7	high-mobility group high mobility group box 1, pseudogene 7	processed_pseudogene	12.5198398	0.145971319	0.905540532	7	42020836	42021483	1	1.32977033	-2.776243164	-2.087761399	0.036819363
ENSMUSG00000025511	Tspan4	tetraspanin 4	protein_coding	508.7495014	0.871503112	0.905540532	7	141475240	141493427	1	0.095044731	-0.198422279	-2.087672578	0.03682738
ENSMUSG00000048763	Hoxb3	homeobox B3	protein_coding	42.67362321	2.965304265	0.910091163	11	96323326	96347930	1	0.752326573	1.568180145	2.084440723	0.037120097
ENSMUSG00000020918	Kat2a	K(lysine) acetyltransferase 2A	protein_coding	823.1172441	0.896960633	0.910091163	11	100704746	100712465	-1	0.075267081	-0.156883427	-2.084356484	0.037127753
ENSMUSG00000037852	Cpe	carboxypeptidase E	protein_coding	25373.05827	0.928614954	0.910999019	8	64592542	64693054	-1	0.051287285	-0.106847582	-2.083315236	0.037222499
ENSMUSG00000038530	Rgs4	regulator of G-protein signaling 4	protein_coding	1167.398841	1.154236171	0.911331026	1	169741477	169747642	-1	0.099428958	0.206938447	2.08126939	0.037409255
ENSMUSG00000016382	Pls3	plastin 3 (T-isoform)	protein_coding	2814.666894	1.070141872	0.911331026	X	75785654	75875182	-1	0.046980757	0.097802071	2.081747459	0.037365543
ENSMUSG00000039179	Tekt5	tektin 5	protein_coding	244.69842	1.187602578	0.911331026	16	10357948	10395490	-1	0.119125043	0.24805213	2.082283648	0.037316569
ENSMUSG00000050192	Eif5a2	eukaryotic translation initiation factor 5A2	protein_coding	2081.26614	1.09613906	0.911698676	3	28781276	28798846	1	0.063662205	0.132430835	2.080211235	0.037506162
ENSMUSG00000028245	Nsmaf	neutral sphingomyelinase (N-SMase) activation associated factor	protein_coding	804.3888377	0.894387646	0.911698676	4	6396207	6454271	-1	0.077423039	-0.161027835	-2.079843887	0.037539854
ENSMUSG00000025991	Cps1	carbamoyl-phosphate synthetase 1	protein_coding	28.0085145	1.972676252	0.912214268	1	67123026	67231259	1	0.472287118	0.980154206	2.075335467	0.037955455
ENSMUSG00000078908	Mon1b	MON1 homolog B, secretory traffciking associated	protein_coding	685.9049196	1.114016566	0.912214268	8	113635587	113645179	1	0.075050163	0.155770687	2.075554275	0.037935194
ENSMUSG00000010277	2610507B11Rik	RIKEN cDNA 2610507B11 gene	protein_coding	4442.552075	1.06800351	0.912214268	11	78261752	78290623	1	0.04570389	0.094916389	2.076768261	0.037822953
ENSMUSG00000057948	Unc13d	unc-13 homolog D	protein_coding	86.88124527	0.756250059	0.912214268	11	116062095	116077961	-1	0.19399109	-0.403064745	-2.077748755	0.037732506
ENSMUSG00000023046	Igfbp6	insulin-like growth factor binding protein 6	protein_coding	247.7837863	0.84174183	0.912214268	15	102144362	102149511	1	0.11977022	-0.248550281	-2.075226064	0.037965588
ENSMUSG00000024843	Chka	choline kinase alpha	protein_coding	1093.27315	0.895992224	0.912214268	19	3851773	3894369	1	0.076290147	-0.158441883	-2.076832836	0.03781699
ENSMUSG00000025198	Erlin1	ER lipid raft associated 1	protein_coding	317.2933666	0.862146971	0.912214268	19	44034944	44069785	-1	0.103086553	-0.213994267	-2.075869847	0.03790599
ENSMUSG00000029765	Plxna4	plexin A4	protein_coding	965.3139017	1.106138631	0.912359244	6	32144268	32588192	-1	0.070151639	0.145532208	2.074537526	0.038029417
ENSMUSG00000071659	Hnrnpul2	heterogeneous nuclear ribonucleoprotein U-like 2	protein_coding	4705.780705	1.072130499	0.912571118	19	8820010	8834143	1	0.048451907	0.100480521	2.073819713	0.038096058
ENSMUSG00000029625	Cpsf4	cleavage and polyadenylation specific factor 4	protein_coding	262.3171738	0.843116039	0.917166527	5	145167213	145182041	1	0.118897149	-0.246196889	-2.0706711	0.038389543
ENSMUSG00000022696	Sidt1	SID1 transmembrane family, member 1	protein_coding	368.2394405	0.86028794	0.917166527	16	44240180	44333196	-1	0.104857212	-0.217108481	-2.07051549	0.038404097
ENSMUSG00000035632	Cnot3	CCR4-NOT transcription complex, subunit 3	protein_coding	758.4243929	0.904637256	0.920335196	7	3645268	3661109	1	0.069904402	-0.144588683	-2.06837737	0.038604552
ENSMUSG00000019874	Fabp7	fatty acid binding protein 7, brain	protein_coding	551.1880653	0.690277127	0.920335196	10	57784881	57788450	1	0.258756785	-0.534752414	-2.066621804	0.038769805
ENSMUSG00000037190	Cyb561d2	cytochrome b-561 domain containing 2	protein_coding	138.6308473	0.803055407	0.920335196	9	107539007	107542193	-1	0.153114057	-0.316428564	-2.066619943	0.03876998
ENSMUSG00000024136	Dnase1l2	deoxyribonuclease 1-like 2	protein_coding	101.2534776	0.770945929	0.920335196	17	24440081	24443105	-1	0.181541582	-0.375298415	-2.067286245	0.03870719
ENSMUSG00000031740	Mmp2	matrix metallopeptidase 2	protein_coding	81.28100187	1.402316542	0.923960428	8	92827291	92853420	1	0.236298966	0.487812042	2.064385009	0.038981227
ENSMUSG00000109108	NA	NA	NA	15.10658663	1.901665709	0.928885285	NA	NA	NA	NA	0.449783252	0.927263659	2.061578893	0.039247845
ENSMUSG00000085767	NA	NA	NA	28.24642838	0.62720789	0.929448067	NA	NA	NA	NA	0.326578538	-0.672984386	-2.060712229	0.039330502
ENSMUSG00000024659	Anxa1	annexin A1	protein_coding	54.66162769	0.70975675	0.930903243	19	20373428	20390944	-1	0.240162751	-0.49460343	-2.05945105	0.03945105
ENSMUSG00000050511	Oprd1	opioid receptor, delta 1	protein_coding	66.68945623	1.372030806	0.931413039	4	132110726	132144486	-1	0.221865533	0.456312875	2.056709161	0.03971421
ENSMUSG00000025492	Ifitm3	interferon induced transmembrane protein 3	protein_coding	162.4468979	0.804915984	0.931413039	7	141009586	141010770	-1	0.152220902	-0.313089891	-2.056812751	0.039704241
ENSMUSG00000031781	Ciapin1	cytokine induced apoptosis inhibitor 1	protein_coding	837.4703323	1.111570586	0.931413039	8	94819804	94838358	-1	0.074216016	0.152599564	2.056154081	0.039767667
ENSMUSG00000025794	Rpl14	ribosomal protein L14	protein_coding	2871.239008	0.935428373	0.931413039	9	120571444	120574654	1	0.046808573	-0.096300906	-2.05733477	0.039654035
ENSMUSG00000022758	P2rx6	purinergic receptor P2X, ligand-gated ion channel, 6	protein_coding	59.50099983	1.394628121	0.931413039	16	17561885	17577800	1	0.233210849	0.479880477	2.057710776	0.039617905
ENSMUSG00000034152	Exoc3	exocyst complex component 3	protein_coding	1915.456167	1.080298204	0.93222859	13	74169488	74208732	-1	0.054218882	0.111429607	2.055180833	0.039861542
ENSMUSG00000039166	Akap7	A kinase (PRKA) anchor protein 7	protein_coding	1128.013258	0.894635299	0.935112003	10	25169090	25307870	-1	0.078229621	-0.160628413	-2.053294009	0.040044072
ENSMUSG00000045934	Mtmr11	myotubularin related protein 11	protein_coding	166.4015968	0.821529143	0.935164651	3	96162004	96171718	1	0.138252272	-0.283616341	-2.051440725	0.040224046
ENSMUSG00000018042	Cyb5r3	cytochrome b5 reductase 3	protein_coding	1026.064196	1.100516367	0.935164651	15	83153494	83172592	-1	0.067337101	0.138180601	2.052072309	0.040162636
ENSMUSG00000024006	Stk38	serine/threonine kinase 38	protein_coding	533.1901659	0.875459813	0.935164651	17	28970880	29007995	-1	0.093516593	-0.191887139	-2.051904723	0.040178923
ENSMUSG00000051343	Rab11fip5	RAB11 family interacting protein 5 (class I)	protein_coding	1941.03689	1.077500472	0.936055472	6	85334962	85374634	-1	0.052519742	0.107688501	2.050438497	0.04032166
ENSMUSG00000041439	Mfsd6	major facilitator superfamily domain containing 6	protein_coding	1906.334299	1.100851064	0.937687595	1	52656286	52727462	-1	0.067827712	0.138619297	2.043697078	0.040983482
ENSMUSG00000099342	Gm18180	predicted gene, 18180	processed_pseudogene	9.679628192	2.458871233	0.937687595	1	86014403	86015886	-1	0.637889547	1.297996185	2.034829057	0.041868076
ENSMUSG00000025743	Sdc3	syndecan 3	protein_coding	4681.592874	1.064501215	0.937687595	4	130792537	130826319	1	0.044131638	0.090177597	2.043377512	0.041015082
ENSMUSG00000023286	Ube2j2	ubiquitin-conjugating enzyme E2J 2	protein_coding	699.1961036	0.887288138	0.937687595	4	155943831	155959604	1	0.084812981	-0.172525414	-2.034186422	0.041932803
ENSMUSG00000059325	Hopx	HOP homeobox	protein_coding	2163.614959	0.890938655	0.937687595	5	77086988	77115121	-1	0.081821783	-0.166601996	-2.036157004	0.041734592
ENSMUSG00000029436	Mmp17	matrix metallopeptidase 17	protein_coding	867.1113889	0.903384332	0.937687595	5	129584169	129611099	1	0.071814757	-0.146588202	-2.041198887	0.041231062
ENSMUSG00000029729	Zkscan1	zinc finger with KRAB and SCAN domains 1	protein_coding	871.8411535	1.110192183	0.937687595	5	138085084	138107822	1	0.073769924	0.15080944	2.044321462	0.0409218
ENSMUSG00000063568	Jazf1	JAZF zinc finger 1	protein_coding	253.8594878	1.186769225	0.937687595	6	52768797	53068631	-1	0.121268054	0.24703942	2.037135187	0.041636497
ENSMUSG00000107879	NA	NA	NA	231.1463022	1.198360175	0.937687595	NA	NA	NA	NA	0.128005626	0.261061584	2.039453992	0.041404739
ENSMUSG00000041420	Meis3	Meis homeobox 3	protein_coding	386.7404811	0.870913253	0.937687595	7	16175090	16186504	1	0.097964804	-0.199399069	-2.035415386	0.041809094
ENSMUSG00000060843	Ctnna3	catenin (cadherin associated protein), alpha 3	protein_coding	84.10531336	1.324569959	0.937687595	10	63430098	65003667	1	0.198663115	0.405524044	2.041264896	0.041224504
ENSMUSG00000038398	Upf3a	UPF3 regulator of nonsense transcripts homolog A (yeast)	protein_coding	453.7141811	1.142160392	0.937687595	8	13785615	13799193	1	0.093953214	0.191765261	2.041071857	0.041243685
ENSMUSG00000003824	Syce2	synaptonemal complex central element protein 2	protein_coding	41.05093753	0.682137581	0.937687595	8	84872111	84888221	1	0.269967978	-0.551865349	-2.044188175	0.040934961
ENSMUSG00000110710	NA	NA	NA	55.45508302	0.699517583	0.937687595	NA	NA	NA	NA	0.251658872	-0.515567773	-2.048677119	0.040493698
ENSMUSG00000041515	Irf8	interferon regulatory factor 8	protein_coding	40.44679884	0.679447715	0.937687595	8	120736358	120756694	1	0.274082895	-0.557565557	-2.034295346	0.041921826
ENSMUSG00000061524	Zic2	zinc finger protein of the cerebellum 2	protein_coding	3251.912011	0.921542593	0.937687595	14	122475435	122479852	1	0.057858538	-0.117877247	-2.037335388	0.041616444
ENSMUSG00000018740	Slc25a35	solute carrier family 25, member 35	protein_coding	91.2991136	0.759939921	0.937687595	11	68968131	68974365	1	0.194494307	-0.396042727	-2.036268992	0.041723352
ENSMUSG00000000202	Btbd17	BTB (POZ) domain containing 17	protein_coding	512.8848104	0.877097061	0.937687595	11	114791217	114795945	-1	0.092783278	-0.189191593	-2.039069933	0.041443049
ENSMUSG00000021763	BC067074	cDNA sequence BC067074	protein_coding	32.99754887	1.552254387	0.937687595	13	113293159	113379711	1	0.311179235	0.634365009	2.038583996	0.041491564
ENSMUSG00000034912	Mdga2	MAM domain containing glycosylphosphatidylinositol anchor 2	protein_coding	496.8305653	1.14409999	0.937687595	12	66466060	67222549	-1	0.09507039	0.194213144	2.042835249	0.04106875
ENSMUSG00000060716	Plekhh1	pleckstrin homology domain containing, family H (with MyTH4 domain) member 1	protein_coding	991.7780157	1.108425774	0.937687595	12	79029163	79081655	1	0.073009406	0.148512163	2.034151091	0.041936364
ENSMUSG00000022494	Shisa9	shisa family member 9	protein_coding	853.5726582	0.892745844	0.937687595	16	11984113	12270902	1	0.080456009	-0.163678583	-2.034386055	0.041912687
ENSMUSG00000022665	Ccdc80	coiled-coil domain containing 80	protein_coding	73.45484657	1.349315124	0.937687595	16	45093402	45128077	1	0.211689995	0.43222732	2.041793806	0.041171989
ENSMUSG00000091475	NA	NA	NA	327.1923752	1.156244682	0.937687595	NA	NA	NA	NA	0.102449502	0.20944673	2.044389916	0.040915043
ENSMUSG00000048799	Cep120	centrosomal protein 120	protein_coding	1509.514441	1.081652366	0.937687595	18	53681723	53744608	-1	0.055327575	0.113236904	2.046663044	0.04069118
ENSMUSG00000024589	Nedd4l	neural precursor cell expressed, developmentally down-regulated gene 4-like	protein_coding	1270.761665	1.09577873	0.937687595	18	64887705	65217828	1	0.0646915	0.131956505	2.039781189	0.041372124
ENSMUSG00000097482	NA	NA	NA	30.5146357	1.598176582	0.938378317	NA	NA	NA	NA	0.334265126	0.67642682	2.023623665	0.043008888
ENSMUSG00000015829	Tnr	tenascin R	protein_coding	1415.308407	1.109706116	0.938378317	1	159523769	159931729	1	0.0741077	0.150177657	2.026478459	0.042715778
ENSMUSG00000027350	Chgb	chromogranin B	protein_coding	11039.65263	1.078217553	0.938378317	2	132781278	132795079	1	0.05366904	0.108648301	2.02441299	0.042927676
ENSMUSG00000046229	Scand1	SCAN domain-containing 1	protein_coding	504.0395432	0.883606259	0.938378317	2	156311846	156312747	-1	0.088221496	-0.178524457	-2.023593618	0.043011982
ENSMUSG00000031170	Slc38a5	solute carrier family 38, member 5	protein_coding	75.09526693	0.749150628	0.938378317	X	8271133	8280179	1	0.205438021	-0.416672272	-2.028214013	0.04253841
ENSMUSG00000047502	Mroh7	maestro heat-like repeat family member 7	protein_coding	29.3445307	0.603378098	0.938378317	4	106680417	106730925	-1	0.359791777	-0.728865766	-2.025798844	0.042785402
ENSMUSG00000029777	Gars	glycyl-tRNA synthetase	protein_coding	2823.16987	1.072513611	0.938378317	6	55038007	55079500	1	0.049815295	0.100995957	2.027408587	0.042620644
ENSMUSG00000108358	NA	NA	NA	445.2578412	1.13349505	0.938378317	NA	NA	NA	NA	0.089165724	0.180778091	2.027439283	0.042617508
ENSMUSG00000002190	Clgn	calmegin	protein_coding	395.0903607	1.15295107	0.938378317	8	83389867	83428552	1	0.101348319	0.205331288	2.025995979	0.042765197
ENSMUSG00000022185	Acin1	apoptotic chromatin condensation inducer 1	protein_coding	2112.16641	0.927184534	0.938378317	14	54642161	54686931	-1	0.053738013	-0.109071594	-2.029691603	0.042387897
ENSMUSG00000021974	Fgf9	fibroblast growth factor 9	protein_coding	694.9799527	1.11047956	0.938378317	14	58070547	58112720	1	0.074719133	0.151182838	2.023348382	0.043037242
ENSMUSG00000091996	BC049352	cDNA sequence BC049352	protein_coding	13.08007924	1.968975531	0.938378317	9	45182007	45250020	1	0.482884313	0.977445182	2.024180857	0.042951547
ENSMUSG00000032264	Zw10	zw10 kinetochore protein	protein_coding	509.6377349	0.889307844	0.938378317	9	49055613	49078775	1	0.08357427	-0.169245184	-2.025087183	0.042858413
ENSMUSG00000033419	Snap91	synaptosomal-associated protein 91	protein_coding	5830.207586	1.066880016	0.938378317	9	86765923	86880654	-1	0.046024381	0.093397936	2.029314328	0.042426285
ENSMUSG00000023495	Pcbp4	poly(rC) binding protein 4	protein_coding	3237.886947	1.086397525	0.938378317	9	106453291	106464012	1	0.059002636	0.119552098	2.026216238	0.04274263
ENSMUSG00000039607	Rbms3	RNA binding motif, single stranded interacting protein	protein_coding	539.0098637	1.162435003	0.938378317	9	116572746	117872584	-1	0.107003889	0.21715005	2.02936597	0.042421029
ENSMUSG00000073179	Gm10478	predicted gene 10478	pseudogene	9.552176216	2.378716836	0.938378317	12	20896239	20896638	-1	0.615584689	1.250183543	2.030887977	0.04226636
ENSMUSG00000024268	Celf4	CUGBP, Elav-like family member 4	protein_coding	5529.892284	0.931263963	0.938378317	18	25477632	25754157	-1	0.050590746	-0.102737944	-2.030765531	0.042278785
ENSMUSG00000023345	Poc1a	POC1 centriolar protein A	protein_coding	46.77212033	0.677112504	0.939916832	9	106281061	106350521	1	0.278194004	-0.562532533	-2.022087195	0.043167345
ENSMUSG00000025920	Stau2	staufen double-stranded RNA binding protein 2	protein_coding	2228.194726	1.075732922	0.942149539	1	16228674	16520112	-1	0.052268025	0.105319937	2.014997445	0.043904917
ENSMUSG00000103928	NA	NA	NA	12.75153659	0.481936236	0.942149539	NA	NA	NA	NA	0.522180659	-1.053085817	-2.016707818	0.043726014
ENSMUSG00000085891	NA	NA	NA	24.84555347	0.618094234	0.942149539	NA	NA	NA	NA	0.344409193	-0.694101288	-2.015339029	0.043869138
ENSMUSG00000027742	Cog6	component of oligomeric golgi complex 6	protein_coding	907.6672482	0.906463353	0.942149539	3	52981875	53017237	-1	0.07024377	-0.1416794	-2.016967468	0.043698908
ENSMUSG00000039047	Pigk	phosphatidylinositol glycan anchor biosynthesis, class K	protein_coding	1413.938531	1.089625383	0.942149539	3	152714100	152980408	1	0.06146758	0.123832216	2.014593972	0.04394721
ENSMUSG00000028949	Smarcd3	SWI/SNF related, matrix associated, actin dependent regulator of chromatin, subfamily d, member 3	protein_coding	989.7819878	0.913792361	0.942149539	5	24590818	24624411	-1	0.064403932	-0.130061713	-2.019468524	0.043438546
ENSMUSG00000034040	Galnt17	polypeptide N-acetylgalactosaminyltransferase 17	protein_coding	875.0664143	1.105438761	0.942149539	5	130872082	131308497	-1	0.071819204	0.144619105	2.013655077	0.04404576
ENSMUSG00000000740	Rpl13	ribosomal protein L13	protein_coding	3771.693198	0.93400078	0.942149539	8	123102350	123105244	1	0.048912325	-0.098504339	-2.01389606	0.044020447
ENSMUSG00000039275	Foxk2	forkhead box K2	protein_coding	1647.645016	0.919719334	0.942149539	11	121259990	121309896	1	0.059789285	-0.120734426	-2.019332157	0.043452708
ENSMUSG00000041324	Inhba	inhibin beta-A	protein_coding	72.5905382	1.441063881	0.942149539	13	16011851	16031621	1	0.261223642	0.52713429	2.0179425	0.04359725
ENSMUSG00000047842	Diras2	DIRAS family, GTP-binding RAS-like 2	protein_coding	8081.811183	0.940996845	0.942149539	13	52504380	52531279	-1	0.04355625	-0.087738209	-2.014365545	0.043971169
ENSMUSG00000020658	Efr3b	EFR3 homolog B	protein_coding	3376.979199	1.066508207	0.942149539	12	3962554	4038915	-1	0.046101813	0.092895067	2.01499813	0.043904845
ENSMUSG00000075227	Znhit2	zinc finger, HIT domain containing 2	protein_coding	366.1127942	1.151026711	0.942149539	19	6061192	6062472	1	0.100522377	0.202921313	2.01866806	0.043521732
ENSMUSG00000070565	Rasal2	RAS protein activator like 2	protein_coding	784.1600463	1.112845267	0.942779536	1	157135182	157412595	-1	0.076640888	0.15425301	2.012672533	0.044149091
ENSMUSG00000041556	Fbxo2	F-box protein 2	protein_coding	1452.660702	1.103498482	0.942779536	4	148160621	148166424	1	0.070610192	0.142084645	2.012239874	0.044194657
ENSMUSG00000057230	Aak1	AP2 associated kinase 1	protein_coding	5392.965028	1.060197833	0.943593066	6	86849517	87003223	1	0.041929606	0.084333497	2.011311477	0.044292567
ENSMUSG00000037166	Ppp1r14a	protein phosphatase 1, regulatory inhibitor subunit 14A	protein_coding	454.4961304	1.131268706	0.950140933	7	29289308	29293801	1	0.088623344	0.177941648	2.007841711	0.044660115
ENSMUSG00000026239	Pde6d	phosphodiesterase 6D, cGMP-specific, rod, delta	protein_coding	819.5430137	0.908840721	0.953813441	1	86542994	86582629	-1	0.068796851	-0.137900618	-2.00446118	0.045020681
ENSMUSG00000067377	Tspan6	tetraspanin 6	protein_coding	317.4299291	0.867002246	0.953813441	X	133891068	133898429	-1	0.102966161	-0.205892365	-1.999611944	0.045542183
ENSMUSG00000042613	Pbxip1	pre B cell leukemia transcription factor interacting protein 1	protein_coding	941.4232232	1.114690228	0.953813441	3	89436706	89450952	1	0.078255277	0.156642842	2.001690462	0.045318033
ENSMUSG00000028403	Zdhhc21	zinc finger, DHHC domain containing 21	protein_coding	827.2910496	1.112655458	0.953813441	4	82798738	82859958	-1	0.076823367	0.154006921	2.004688501	0.044996359
ENSMUSG00000030255	Sspn	sarcospan	protein_coding	279.110626	1.164402807	0.953813441	6	145931641	145965223	1	0.109728205	0.219590222	2.001219484	0.045368742
ENSMUSG00000030401	Rtn2	reticulon 2 (Z-band associated protein)	protein_coding	1224.90348	0.919447684	0.953813441	7	19282624	19296160	1	0.060581888	-0.121160606	-1.999947676	0.045505914
ENSMUSG00000038481	Cdk19	cyclin-dependent kinase 19	protein_coding	2005.092809	1.086314814	0.953813441	10	40339564	40483818	1	0.059737033	0.119442257	1.999467509	0.045557794
ENSMUSG00000048534	Jaml	junction adhesion molecule like	protein_coding	83.46959507	0.769530709	0.953813441	9	45079183	45108534	1	0.188925631	-0.377949195	-2.000518362	0.045444319
ENSMUSG00000032356	Rasgrf1	RAS protein-specific guanine nucleotide-releasing factor 1	protein_coding	5442.684521	1.085317867	0.953813441	9	89909908	90026977	1	0.059048358	0.11811764	2.000354333	0.045462016
ENSMUSG00000025878	Uimc1	ubiquitin interaction motif containing 1	protein_coding	299.8767836	0.85836877	0.953813441	13	55027880	55100300	-1	0.11014622	-0.220330507	-2.000345606	0.045462958
ENSMUSG00000037149	Ddx1	DEAD (Asp-Glu-Ala-Asp) box polypeptide 1	protein_coding	2779.988314	1.069323689	0.953813441	12	13216973	13249213	-1	0.048258656	0.096698629	2.003757188	0.045096077
ENSMUSG00000022485	Hoxc5	homeobox C5	protein_coding	14.19220733	2.279785308	0.953813441	15	102967443	103017429	1	0.594237427	1.188897969	2.000712029	0.045423432
ENSMUSG00000036299	BC031181	cDNA sequence BC031181	protein_coding	2167.191024	0.927935728	0.955314534	18	75005868	75010152	1	0.053998966	-0.107903213	-1.998245892	0.045690008
ENSMUSG00000022234	Cct5	chaperonin containing Tcp1, subunit 5 (epsilon)	protein_coding	3681.122246	0.940560457	0.956536171	15	31590800	31601804	-1	0.044266816	-0.088407415	-1.997148719	0.04580903
ENSMUSG00000013878	Rnf170	ring finger protein 170	protein_coding	480.0660248	1.12696417	0.959034556	8	26119368	26151790	1	0.086415678	0.172441648	1.9954903	0.045989431
ENSMUSG00000035674	Ndufa3	NADH:ubiquinone oxidoreductase subunit A3	protein_coding	1014.247007	0.905974338	0.961286648	7	3617373	3620327	1	0.071445339	-0.142457909	-1.993942648	0.046158323
ENSMUSG00000006021	Kptn	kaptin	protein_coding	309.3592311	1.180154801	0.961642649	7	16119895	16127516	1	0.119893933	0.238976111	1.993229391	0.046236334
ENSMUSG00000052085	Dock8	dedicator of cytokinesis 8	protein_coding	52.79854035	0.721989648	0.965003647	19	24999534	25202432	1	0.236013603	-0.469949943	-1.99119855	0.046459063
ENSMUSG00000049907	Rasl11b	RAS-like, family 11, member B	protein_coding	489.91226	0.886309911	0.965739917	5	74195286	74199481	1	0.087518204	-0.174116848	-1.989492944	0.04664682
ENSMUSG00000036256	Igfbp7	insulin-like growth factor binding protein 7	protein_coding	370.7464681	0.877129436	0.965739917	5	77349240	77408041	-1	0.095135123	-0.189138341	-1.988102137	0.046800395
ENSMUSG00000029708	Gcc1	golgi coiled coil 1	protein_coding	406.6216019	1.131507991	0.965739917	6	28416091	28428390	-1	0.089603089	0.178246774	1.989292736	0.046668901
ENSMUSG00000019139	Isyna1	myo-inositol 1-phosphate synthase A1	protein_coding	558.6790955	0.887284515	0.965739917	8	70594373	70597290	1	0.08677799	-0.172531304	-1.988191986	0.046790461
ENSMUSG00000023019	Gpd1	glycerol-3-phosphate dehydrogenase 1 (soluble)	protein_coding	2917.585879	0.907879232	0.965739917	15	99717515	99725005	1	0.07013009	-0.139427695	-1.988129426	0.046797378
ENSMUSG00000051855	Mest	mesoderm specific transcript	protein_coding	226.2107551	1.194255271	0.966325214	6	30723547	30748465	1	0.128874447	0.256111244	1.987292674	0.046889973
ENSMUSG00000086006	NA	NA	NA	49.56479139	1.41792186	0.969219118	NA	NA	NA	NA	0.254010422	0.503778029	1.983296687	0.047334299
ENSMUSG00000095789	Nupr1l	nuclear protein transcriptional regulator 1 like	protein_coding	9.238191617	2.24973524	0.969219118	5	129908540	129913789	1	0.589385212	1.169755228	1.984704067	0.047177406
ENSMUSG00000001248	Gramd1a	GRAM domain containing 1A	protein_coding	1155.307801	0.905945164	0.969219118	7	31130127	31155896	-1	0.071893098	-0.142504367	-1.982170345	0.047460179
ENSMUSG00000089682	Bcl2l2	BCL2-like 2	protein_coding	1970.494382	1.079694808	0.969219118	14	54883377	54888234	1	0.055799476	0.11062357	1.982519858	0.047421087
ENSMUSG00000022035	Ccdc25	coiled-coil domain containing 25	protein_coding	731.2490865	1.105263921	0.969219118	14	65837302	65866607	1	0.072799257	0.144390906	1.983411813	0.047321449
ENSMUSG00000017291	Taok1	TAO kinase 1	protein_coding	1743.534962	1.094442544	0.969219118	11	77529162	77607815	-1	0.06563732	0.130196217	1.983569977	0.047303799
ENSMUSG00000052928	Ctif	CBP80/20-dependent translation initiation factor	protein_coding	1375.388955	1.105146501	0.969219118	18	75431224	75697554	-1	0.072764141	0.144237629	1.982262514	0.047449867
ENSMUSG00000031750	Il34	interleukin 34	protein_coding	249.7332028	0.841985504	0.970288911	8	110741829	110805924	-1	0.125246561	-0.2481327	-1.981153798	0.047574029
ENSMUSG00000020893	Per1	period circadian clock 1	protein_coding	1023.250003	0.897636021	0.972000861	11	69095217	69109960	1	0.078713049	-0.155797525	-1.979310002	0.047781114
ENSMUSG00000064339	NA	NA	NA	70761.52245	0.947940119	0.972000861	NA	NA	NA	NA	0.038965997	-0.077132168	-1.979473719	0.047762696
ENSMUSG00000002233	Rhoc	ras homolog family member C	protein_coding	306.5386514	0.850588712	0.972231802	3	104788375	104794459	1	0.11799204	-0.233466385	-1.97866217	0.047854055
ENSMUSG00000033379	Atp6v0b	ATPase, H+ transporting, lysosomal V0 subunit B	protein_coding	3368.412101	0.930348882	0.973046421	4	117884326	117887333	-1	0.052692823	-0.104156264	-1.976668881	0.048079071
ENSMUSG00000032652	Crebl2	cAMP responsive element binding protein-like 2	protein_coding	1223.036847	1.09154305	0.973046421	6	134830154	134858931	1	0.063904095	0.126369031	1.9774794	0.047987467
ENSMUSG00000048758	Rpl29	ribosomal protein L29	protein_coding	1014.609283	0.431520505	0.973046421	9	106429454	106431568	1	0.613282112	-1.21249898	-1.977065622	0.048034213
ENSMUSG00000038116	Phf20	PHD finger protein 20	protein_coding	2182.588058	0.893612861	0.97382824	2	156196466	156309952	1	0.08217884	-0.162278146	-1.974695015	0.048302769
ENSMUSG00000034853	Acot11	acyl-CoA thioesterase 11	protein_coding	1312.752948	1.113133318	0.97382824	4	106744555	106804998	-1	0.0782876	0.154626392	1.975107059	0.048256
ENSMUSG00000047139	Cd24a	CD24a antigen	protein_coding	554.2582899	1.176516852	0.97382824	10	43578284	43584265	1	0.118745309	0.234521986	1.975000001	0.048268148
ENSMUSG00000017943	Gdap1l1	ganglioside-induced differentiation-associated protein 1-like 1	protein_coding	1337.885312	1.087558892	0.976429587	2	163438476	163455324	1	0.06139135	0.121093526	1.972485156	0.048554249
ENSMUSG00000044676	Zfp612	zinc finger protein 612	protein_coding	1300.496437	1.0979548	0.976429587	8	110079746	110092741	1	0.068350029	0.134818664	1.972474132	0.048555507
ENSMUSG00000044674	Fzd1	frizzled class receptor 1	protein_coding	944.431968	0.897049852	0.978343014	5	4753839	4758035	-1	0.079558385	-0.156739932	-1.970124615	0.048824091
ENSMUSG00000039048	Foxred1	FAD-dependent oxidoreductase domain containing 1	protein_coding	467.373796	0.880015953	0.978343014	9	35204206	35211055	-1	0.093628204	-0.184398418	-1.96947511	0.048898558
ENSMUSG00000021375	Kif13a	kinesin family member 13A	protein_coding	894.5610784	1.100256112	0.978343014	13	46749087	46929867	-1	0.0699537	0.137839386	1.970437379	0.048788265
ENSMUSG00000024177	Nme4	NME/NM23 nucleoside diphosphate kinase 4	protein_coding	19.37754504	0.592852442	0.978343014	17	26091734	26095602	-1	0.382873682	-0.754255026	-1.969983996	0.048840205
ENSMUSG00000066456	Hmgn3	high mobility group nucleosomal binding domain 3	protein_coding	510.6455635	0.888026144	0.980001899	9	83109948	83146685	-1	0.087046451	-0.171325944	-1.968212859	0.049043551
ENSMUSG00000031289	Il13ra2	interleukin 13 receptor, alpha 2	protein_coding	18.56372659	0.578432536	0.980729365	X	147383476	147429192	-1	0.401551865	-0.789779391	-1.966817885	0.04920421
ENSMUSG00000021313	Ryr2	ryanodine receptor 2, cardiac	protein_coding	1484.442999	1.093151279	0.980729365	13	11553102	12106945	-1	0.065324282	0.128493067	1.96700314	0.049182849
ENSMUSG00000026475	Rgs16	regulator of G-protein signaling 16	protein_coding	312.2355777	0.864355682	0.982648131	1	153740349	153745468	1	0.107009949	-0.210302992	-1.965265791	0.049383483
ENSMUSG00000055053	Nfic	nuclear factor I/C	protein_coding	2648.139351	1.076365145	0.982648131	10	81396186	81455635	-1	0.054036263	0.106167579	1.964746895	0.049443539
ENSMUSG00000022594	Lynx1	Ly6/neurotoxin 1	protein_coding	4260.484192	1.068249408	0.982648131	15	74747852	74753046	-1	0.048488078	0.095248517	1.964369816	0.049487221
ENSMUSG00000025907	Rb1cc1	RB1-inducible coiled-coil 1	protein_coding	1928.224098	1.072410851	0.983073339	1	6206197	6276648	1	0.051486988	0.100857722	1.958897287	0.050124817
ENSMUSG00000090100	Ttbk2	tau tubulin kinase 2	protein_coding	1976.964437	1.08642762	0.983073339	2	120732816	120850604	-1	0.060968416	0.119592063	1.961541234	0.04981592
ENSMUSG00000033059	Pygb	brain glycogen phosphorylase	protein_coding	3675.956842	1.093934548	0.983073339	2	150786735	150831758	1	0.065991709	0.129526422	1.962768103	0.049673126
ENSMUSG00000029502	Golga3	golgi autoantigen, golgin subfamily a, 3	protein_coding	994.0944594	1.105697235	0.983073339	5	110176701	110226470	1	0.073967835	0.144956397	1.95972204	0.050028288
ENSMUSG00000002413	Braf	Braf transforming gene	protein_coding	1468.309158	1.088294568	0.983073339	6	39603237	39725463	-1	0.062245173	0.122069102	1.961101498	0.049867184
ENSMUSG00000041268	Dmxl2	Dmx-like 2	protein_coding	2750.358176	1.070381079	0.983073339	9	54365158	54501626	-1	0.050019569	0.098124519	1.96172261	0.049794788
ENSMUSG00000020261	Slc36a1	solute carrier family 36 (proton/amino acid symporter), member 1	protein_coding	1176.119679	1.095560204	0.983073339	11	55204350	55236330	1	0.067178737	0.131668766	1.959976822	0.049998499
ENSMUSG00000034936	Arl4d	ADP-ribosylation factor-like 4D	protein_coding	230.7917028	1.209397385	0.983073339	11	101665541	101667832	1	0.139698746	0.274288365	1.963427539	0.049596517
ENSMUSG00000060284	Sp7	Sp7 transcription factor 7	protein_coding	20.43740345	1.790625936	0.983073339	15	102356606	102367182	-1	0.429061825	0.840463988	1.958841219	0.050131385
ENSMUSG00000024078	Ttc27	tetratricopeptide repeat domain 27	protein_coding	272.1201631	1.158794486	0.983073339	17	74717732	74863570	1	0.108492432	0.212624725	1.95981158	0.050017817
ENSMUSG00000026820	Ptges2	prostaglandin E synthase 2	protein_coding	516.4063698	0.891185933	0.984070706	2	32395896	32405772	1	0.0849853	-0.166201634	-1.955651561	0.050506215
ENSMUSG00000003660	Snrnp200	small nuclear ribonucleoprotein 200 (U5)	protein_coding	1954.737438	1.087446756	0.984070706	2	127208386	127240451	1	0.061873857	0.120944765	1.954698966	0.050618612
ENSMUSG00000031200	Mtcp1	mature T cell proliferation 1	protein_coding	52.33187523	0.709411039	0.984070706	X	75410444	75416588	-1	0.253311989	-0.495306315	-1.955321251	0.050545164
ENSMUSG00000039577	Nphp4	nephronophthisis 4 (juvenile) homolog (human)	protein_coding	142.5302033	0.817051587	0.984070706	4	152476706	152563183	1	0.148988855	-0.291500925	-1.956528397	0.050402941
ENSMUSG00000063229	Ldha	lactate dehydrogenase A	protein_coding	2935.153283	0.918751527	0.984070706	7	46841475	46855627	1	0.062526502	-0.122253352	-1.955224548	0.050556572
ENSMUSG00000024845	Tmem134	transmembrane protein 134	protein_coding	350.0828303	0.878584005	0.984070706	19	4125934	4132307	1	0.09543086	-0.186747861	-1.956891735	0.050360198
ENSMUSG00000024742	Fen1	flap structure specific endonuclease 1	protein_coding	296.8280228	1.152265325	0.984070706	19	10199132	10204169	-1	0.104537621	0.204472956	1.955974827	0.05046812
ENSMUSG00000032494	Tdgf1	teratocarcinoma-derived growth factor 1	protein_coding	83.52910318	1.319394326	0.984165405	9	110939603	110946158	-1	0.204631102	0.399875806	1.954130148	0.050685828
ENSMUSG00000006342	Susd2	sushi domain containing 2	protein_coding	312.6854949	1.163644241	0.985380831	10	75636706	75644008	-1	0.111998941	0.218650053	1.952251079	0.050908403
ENSMUSG00000033713	Foxn3	forkhead box N3	protein_coding	1724.074688	1.082386211	0.985380831	12	99190078	99563582	-1	0.058511334	0.114215365	1.952021204	0.050935687
ENSMUSG00000007036	Abhd16a	abhydrolase domain containing 16A	protein_coding	2429.414094	0.929940667	0.985380831	17	35089263	35102987	1	0.053676412	-0.104789424	-1.952243445	0.050909308
ENSMUSG00000009907	Vps4b	vacuolar protein sorting 4B	protein_coding	953.7793329	1.092274981	0.986260168	1	106764071	106796728	-1	0.065428897	0.127336101	1.946175272	0.051633689
ENSMUSG00000037625	Cldn11	claudin 11	protein_coding	3448.025321	1.088897022	0.986260168	3	31149920	31164324	1	0.063161222	0.122867523	1.945299985	0.051738884
ENSMUSG00000008489	Elavl2	ELAV like RNA binding protein 1	protein_coding	1336.757961	1.134121182	0.986260168	4	91250763	91400785	-1	0.09338339	0.181574802	1.944401496	0.051847054
ENSMUSG00000086604	NA	NA	NA	43.49961994	0.334026533	0.986260168	NA	NA	NA	NA	0.812463023	-1.58196539	-1.94712294	0.051519997
ENSMUSG00000019880	Rspo3	R-spondin 3	protein_coding	156.1500835	0.82624563	0.986260168	10	29452416	29535867	-1	0.141481494	-0.275357358	-1.946242934	0.051625565
ENSMUSG00000031562	Dctd	dCMP deaminase	protein_coding	43.27120606	1.516026242	0.986260168	8	48099092	48153233	1	0.308208593	0.600294726	1.947689777	0.051452094
ENSMUSG00000007594	Hapln4	hyaluronan and proteoglycan link protein 4	protein_coding	3471.910462	1.073749093	0.986260168	8	70083457	70090862	1	0.052704914	0.102656913	1.947767367	0.051442805
ENSMUSG00000031765	Mt1	metallothionein 1	protein_coding	2716.708246	1.100220872	0.986260168	8	94179082	94180327	1	0.07072707	0.137793177	1.948238174	0.051386471
ENSMUSG00000110702	NA	NA	NA	35.95378325	1.522446455	0.986260168	NA	NA	NA	NA	0.310933468	0.606391488	1.950229073	0.051148822
ENSMUSG00000031903	Pla2g15	phospholipase A2, group XV	protein_coding	304.1345659	0.87092189	0.986260168	8	106150399	106164715	1	0.102254839	-0.199384761	-1.949880932	0.051190312
ENSMUSG00000047193	Dync2h1	dynein cytoplasmic 2 heavy chain 1	protein_coding	443.6108618	1.127570844	0.986260168	9	6928503	7184446	-1	0.089064294	0.17321808	1.944865579	0.051791159
ENSMUSG00000091345	Col6a5	collagen, type VI, alpha 5	protein_coding	10.7053317	2.45017986	0.986260168	9	105856078	105960643	-1	0.664186334	1.292887657	1.946573711	0.051585863
ENSMUSG00000056749	Nfil3	nuclear factor, interleukin 3, regulated	protein_coding	375.5706376	0.878320781	0.986260168	13	52967209	52981073	-1	0.096196397	-0.187180157	-1.945812552	0.05167726
ENSMUSG00000022843	Clcn2	chloride channel, voltage-sensitive 2	protein_coding	686.0947298	0.897212499	0.986260168	16	20702964	20717746	-1	0.080479381	-0.156478376	-1.944328767	0.051855818
ENSMUSG00000033256	Shf	Src homology 2 domain containing F	protein_coding	2389.809538	0.909733849	0.988249146	2	122348892	122369162	-1	0.070325304	-0.136483561	-1.940746133	0.052289078
ENSMUSG00000037259	Dzank1	double zinc ribbon and ankyrin repeat domains 1	protein_coding	4520.268038	1.104411185	0.988249146	2	144470557	144527414	-1	0.073754931	0.143277404	1.942614588	0.052062743
ENSMUSG00000041084	Ostc	oligosaccharyltransferase complex subunit (non-catalytic)	protein_coding	739.9821966	0.901567312	0.988249146	3	130695912	130709444	-1	0.077042213	-0.149492886	-1.940402272	0.052330821
ENSMUSG00000047281	Sfn	stratifin	protein_coding	50.90791124	1.39880749	0.988249146	4	133600556	133602168	-1	0.249606335	0.484197426	1.939844301	0.052398615
ENSMUSG00000014846	Tppp3	tubulin polymerization-promoting protein family member 3	protein_coding	1646.355875	1.117504615	0.988249146	8	105467493	105471526	-1	0.082601141	0.16028079	1.940418584	0.05232884
ENSMUSG00000032261	Sh3bgrl2	SH3 domain binding glutamic acid-rich protein like 2	protein_coding	1016.433668	1.115785546	0.988249146	9	83548327	83638801	1	0.081480291	0.158059767	1.939852763	0.052397586
ENSMUSG00000032515	Csrnp1	cysteine-serine-rich nuclear protein 1	protein_coding	119.1649929	1.239650365	0.988249146	9	119971163	119984658	-1	0.159661578	0.309933276	1.941188851	0.052235375
ENSMUSG00000009418	Nav1	neuron navigator 1	protein_coding	691.9439633	1.106461173	0.989697357	1	135434580	135688105	-1	0.075403658	0.145952826	1.93561996	0.052914264
ENSMUSG00000009292	Trpm2	transient receptor potential cation channel, subfamily M, member 2	protein_coding	581.1117999	1.111025776	0.989697357	10	77907722	77970563	-1	0.078422309	0.151892288	1.936850482	0.052763623
ENSMUSG00000032289	Thsd4	thrombospondin, type I, domain containing 4	protein_coding	119.4682271	0.794317707	0.989697357	9	59966931	60522046	-1	0.171371441	-0.332211931	-1.938548971	0.052556282
ENSMUSG00000022973	Synj1	synaptojanin 1	protein_coding	4262.883628	1.073045995	0.989697357	16	90936092	91011308	-1	0.052534048	0.101711917	1.936114199	0.052853716
ENSMUSG00000002831	Plin4	perilipin 4	protein_coding	42.91177473	1.630137232	0.989697357	17	56100591	56109803	-1	0.363783001	0.704993422	1.937950427	0.052629271
ENSMUSG00000024560	Cxxc1	CXXC finger 1 (PHD domain)	protein_coding	740.8640933	0.908134177	0.989697357	18	74216124	74221496	1	0.071796927	-0.139022623	-1.936331096	0.052827163
ENSMUSG00000024816	Frmd8	FERM domain containing 8	protein_coding	597.0515168	1.13426739	0.989697357	19	5849702	5875274	-1	0.093883439	0.181760779	1.936026008	0.052864516
ENSMUSG00000096006	Gm21596	predicted gene, 21596	processed_pseudogene	9.171260078	0.382903384	0.989922121	2	113919247	113920562	-1	0.715910688	-1.384947683	-1.93452578	0.053048516
ENSMUSG00000069601	Ank3	ankyrin 3, epithelial	protein_coding	4470.989864	1.07128993	0.989922121	10	69398773	70027438	1	0.051356416	0.099348979	1.934499865	0.053051699
ENSMUSG00000010097	Nxf1	nuclear RNA export factor 1	protein_coding	1615.695972	0.91460542	0.990294034	19	8757073	8770922	1	0.066592619	-0.128778626	-1.93382732	0.053134363
ENSMUSG00000047090	Tmem198b	transmembrane protein 198b	protein_coding	234.9081975	0.848462444	0.990325747	10	128800036	128804370	-1	0.122628067	-0.237077293	-1.933303682	0.053198799
ENSMUSG00000052423	B4galt3	UDP-Gal:betaGlcNAc beta 1,4-galactosyltransferase, polypeptide 3	protein_coding	621.2874294	0.898824497	0.992591761	1	171270328	171276896	1	0.079765369	-0.153888649	-1.929266444	0.053697793
ENSMUSG00000028527	Ak4	adenylate kinase 4	protein_coding	1721.328629	0.914932305	0.992591761	4	101419277	101466995	1	0.066445959	-0.128263092	-1.930336986	0.053565097
ENSMUSG00000078496	Zfp982	zinc finger protein 982	protein_coding	12.14301548	0.411243372	0.992591761	4	147492417	147513486	1	0.664316531	-1.281935666	-1.929706107	0.053643263
ENSMUSG00000030074	Gxylt2	glucoside xylosyltransferase 2	protein_coding	33.83911534	0.669788123	0.992591761	6	100704734	100810913	1	0.299598011	-0.578223302	-1.92999713	0.053607193
ENSMUSG00000003299	Mrpl4	mitochondrial ribosomal protein L4	protein_coding	800.7603312	0.906401155	0.992591761	9	21002738	21008839	1	0.073404005	-0.141778395	-1.931480378	0.053423674
ENSMUSG00000024758	Rtn3	reticulon 3	protein_coding	15289.74631	1.081830123	0.992591761	19	7425901	7483281	-1	0.058773919	0.113473974	1.930685864	0.053521912
ENSMUSG00000045210	Vcpip1	valosin containing protein (p97)/p47 complex interacting protein 1	protein_coding	1398.489538	1.088120807	0.994994564	1	9718622	9748382	-1	0.06327013	0.121838738	1.925691288	0.054142932
ENSMUSG00000054387	Mdm4	transformed mouse 3T3 cell double minute 4	protein_coding	847.7953573	0.902468486	0.994994564	1	132959484	133030561	-1	0.076811239	-0.14805154	-1.927472357	0.05392079
ENSMUSG00000002012	Pnck	pregnancy upregulated non-ubiquitously expressed CaM kinase	protein_coding	1059.821561	0.907677877	0.994994564	X	73655994	73660117	-1	0.072543662	-0.139747701	-1.926394351	0.054055152
ENSMUSG00000027751	Supt20	SPT20 SAGA complex component	protein_coding	575.4912009	0.896487224	0.994994564	3	54692807	54728766	1	0.081854714	-0.157645071	-1.925913174	0.054115216
ENSMUSG00000000078	Klf6	Kruppel-like factor 6	protein_coding	671.3924829	0.902013717	0.994994564	13	5861482	5870394	1	0.077223824	-0.148778722	-1.92659097	0.054030625
ENSMUSG00000038305	Spats2l	spermatogenesis associated, serine-rich 2-like	protein_coding	325.229645	1.159866936	0.996702465	1	57774162	57948394	1	0.111181351	0.213959304	1.924417209	0.054302309
ENSMUSG00000046618	Olfml2a	olfactomedin-like 2A	protein_coding	65.18471385	0.744866833	0.996702465	2	38931978	38963753	1	0.221431685	-0.424945571	-1.919082042	0.054973952
ENSMUSG00000074968	Ano3	anoctamin 3	protein_coding	662.8883829	1.110500714	0.996702465	2	110655201	110950923	-1	0.07869728	0.15121032	1.921417369	0.054679111
ENSMUSG00000027340	Slc23a2	solute carrier family 23 (nucleobase transporters), member 2	protein_coding	2133.45268	1.072521164	0.996702465	2	132052496	132145108	-1	0.052558669	0.101006117	1.921778452	0.054633641
ENSMUSG00000006800	Sulf2	sulfatase 2	protein_coding	895.9774982	1.115252935	0.996702465	2	166073089	166155663	-1	0.081999721	0.157370944	1.919164389	0.054963533
ENSMUSG00000044018	Mrpl50	mitochondrial ribosomal protein L50	protein_coding	828.3976137	0.910521497	0.996702465	4	49512596	49521093	-1	0.070465404	-0.135235016	-1.919168961	0.054962954
ENSMUSG00000061288	Taok3	TAO kinase 3	protein_coding	969.7097983	0.911604519	0.996702465	5	117120129	117275219	1	0.069569865	-0.133520019	-1.919222035	0.05495624
ENSMUSG00000060002	Chpt1	choline phosphotransferase 1	protein_coding	2550.686045	0.921847017	0.996702465	10	88452745	88504073	-1	0.061124063	-0.117400744	-1.92069599	0.054770045
ENSMUSG00000031504	Rab20	RAB20, member RAS oncogene family	protein_coding	15.64096081	1.899233774	0.996702465	8	11453518	11478710	-1	0.48139888	0.925417496	1.922350744	0.054561639
ENSMUSG00000035469	Rcbtb1	regulator of chromosome condensation (RCC1) and BTB (POZ) domain containing protein 1	protein_coding	1077.562359	1.086965302	0.996702465	14	59201209	59237265	1	0.062694342	0.120305888	1.918927349	0.054993529
ENSMUSG00000035202	Lars2	leucyl-tRNA synthetase, mitochondrial	protein_coding	4681.328584	0.656355441	0.996702465	9	123366927	123462666	1	0.316369531	-0.607450795	-1.92006731	0.054849398
ENSMUSG00000022974	Paxbp1	PAX3 and PAX7 binding protein 1	protein_coding	1139.123346	0.884213303	0.996702465	16	91014037	91044543	-1	0.092326952	-0.177533655	-1.922880057	0.054495115
ENSMUSG00000039660	Spout1	SPOUT domain containing methyltransferase 1	protein_coding	595.4065738	0.897565352	0.997160158	2	30173453	30178459	-1	0.081316142	-0.155911108	-1.917345125	0.055194101
ENSMUSG00000039960	Rhou	ras homolog family member U	protein_coding	1044.392902	1.100166319	0.997160158	8	123653929	123663884	1	0.071833529	0.137721642	1.917233417	0.055208284
ENSMUSG00000020889	Nr1d1	nuclear receptor subfamily 1, group D, member 1	protein_coding	1236.588099	0.896684991	0.997160158	11	98767932	98775333	-1	0.082018143	-0.157326845	-1.918195636	0.055086209
ENSMUSG00000028710	Atpaf1	ATP synthase mitochondrial F1 complex assembly factor 1	protein_coding	866.8082771	1.110459407	0.998052212	4	115784812	115822655	1	0.078888051	0.151156656	1.91609064	0.055353559
ENSMUSG00000021669	Col4a3bp	collagen, type IV, alpha 3 (Goodpasture antigen) binding protein	protein_coding	1748.39158	1.077964462	0.998052212	13	96542618	96640167	1	0.056533437	0.108309616	1.915850551	0.055384121
ENSMUSG00000032802	Srxn1	sulfiredoxin 1 homolog (S. cerevisiae)	protein_coding	2025.279929	1.074447504	0.999018384	2	152105516	152111376	1	0.054224403	0.103594997	1.910486623	0.056070587
ENSMUSG00000053141	Ptprt	protein tyrosine phosphatase, receptor type, T	protein_coding	1182.253938	1.101440985	0.999018384	2	161521990	162661147	-1	0.072802949	0.139392197	1.914650432	0.055537099
ENSMUSG00000028621	Cyb5rl	cytochrome b5 reductase-like	protein_coding	62.18424232	1.341901416	0.999018384	4	107066988	107088268	1	0.221852036	0.424278686	1.9124399	0.055819794
ENSMUSG00000004902	Slc25a18	solute carrier family 25 (mitochondrial carrier), member 18	protein_coding	1335.724902	0.925221663	0.999018384	6	120773578	120794336	1	0.058625935	-0.112129049	-1.912618513	0.055796908
ENSMUSG00000001783	Rtcb	RNA 2',3'-cyclic phosphate and 5'-OH ligase	protein_coding	2106.69999	1.070862318	0.999018384	10	85938637	85957823	-1	0.051677422	0.098773002	1.911337653	0.055961203
ENSMUSG00000047986	Palm3	paralemmin 3	protein_coding	30.34040049	1.507476683	0.999018384	8	84021471	84030295	1	0.309522186	0.592135687	1.913063795	0.055739886
ENSMUSG00000032303	Chrna3	cholinergic receptor, nicotinic, alpha polypeptide 3	protein_coding	68.86926118	0.718786609	0.999018384	9	55010111	55026562	-1	0.249081023	-0.476364564	-1.912488384	0.055813581
ENSMUSG00000021327	Zkscan3	zinc finger with KRAB and SCAN domains 3	protein_coding	504.1372029	0.888084369	0.999018384	13	21387003	21402755	-1	0.089612004	-0.171231354	-1.910808222	0.056029231
ENSMUSG00000020635	Fkbp1b	FK506 binding protein 1b	protein_coding	257.7776917	1.187998833	0.999018384	12	4833174	4841591	-1	0.1300702	0.248533419	1.910763714	0.056034953
ENSMUSG00000024073	Birc6	baculoviral IAP repeat-containing 6	protein_coding	1546.201868	1.081740859	0.999018384	17	74528295	74703356	1	0.059283284	0.113354929	1.912089231	0.05586475
ENSMUSG00000051951	Xkr4	X-linked Kx blood group related 4	protein_coding	127.6578583	1.057677445	0.999440966	1	3205901	3671498	-1	0.158594005	0.080899722	0.510105803	0.60997734
ENSMUSG00000025902	Sox17	SRY (sex determining region Y)-box 17	protein_coding	83.16047694	1.007168522	0.999440966	1	4490931	4497354	-1	0.205258831	0.010305098	0.050205384	0.959958721
ENSMUSG00000033845	Mrpl15	mitochondrial ribosomal protein L15	protein_coding	687.0282999	1.040794758	0.999440966	1	4773206	4785739	-1	0.077406527	0.057685601	0.745229167	0.456133193
ENSMUSG00000025903	Lypla1	lysophospholipase 1	protein_coding	587.6251163	1.043950956	0.999440966	1	4807788	4848410	1	0.089453865	0.062053937	0.693697655	0.487871837
ENSMUSG00000033813	Tcea1	transcription elongation factor A (SII) 1	protein_coding	1056.302793	0.960904588	0.999440966	1	4857814	4897909	1	0.06437534	-0.057534908	-0.893741435	0.37146025
ENSMUSG00000103280	NA	NA	NA	13.22873796	1.014564427	0.999440966	NA	NA	NA	NA	0.51027093	0.020860482	0.040881188	0.967390615
ENSMUSG00000002459	Rgs20	regulator of G-protein signaling 20	protein_coding	225.4401405	1.049951	0.999440966	1	4909576	5070285	-1	0.127286612	0.070322001	0.552469739	0.580626562
ENSMUSG00000033793	Atp6v1h	ATPase, H+ transporting, lysosomal V1 subunit H	protein_coding	2951.099183	1.042151786	0.999440966	1	5070018	5162529	1	0.047509033	0.059565417	1.253770343	0.209925492
ENSMUSG00000025905	Oprk1	opioid receptor, kappa 1	protein_coding	74.54950224	0.968354064	0.999440966	1	5588466	5606131	1	0.25004354	-0.046393451	-0.18554149	0.852804341
ENSMUSG00000090031	NA	NA	NA	55.32736004	1.049172382	0.999440966	NA	NA	NA	NA	0.246211033	0.069251737	0.281269836	0.778503444
ENSMUSG00000103845	Gm19026	predicted gene, 19026	processed_pseudogene	8.533158852	0.813959181	0.999440966	1	6429655	6441296	-1	0.630359157	-0.296971648	-0.471114991	0.637558621
ENSMUSG00000033740	St18	suppression of tumorigenicity 18	protein_coding	1095.138302	1.055365693	0.999440966	1	6487231	6860940	1	0.072278623	0.077742991	1.075601451	0.282105538
ENSMUSG00000025909	Sntg1	syntrophin, gamma 1	protein_coding	217.2564302	1.054972372	0.999440966	1	8361475	9299878	-1	0.122166245	0.077205217	0.631968489	0.527407468
ENSMUSG00000061024	Rrs1	ribosome biogenesis regulator 1	protein_coding	454.2693953	1.064938365	0.999440966	1	9545408	9547455	1	0.09333369	0.090769935	0.972531296	0.330786303
ENSMUSG00000025911	Adhfe1	alcohol dehydrogenase, iron containing, 1	protein_coding	207.30228	1.124567896	0.999440966	1	9547948	9580673	1	0.123299522	0.169370767	1.373653065	0.169549415
ENSMUSG00000067879	Vxn	vexin	protein_coding	340.0578373	1.068515108	0.999440966	1	9601199	9627143	1	0.120609157	0.095607307	0.792703556	0.427950558
ENSMUSG00000025912	Mybl1	myeloblastosis oncogene-like 1	protein_coding	171.8485669	0.902035902	0.999440966	1	9667415	9700209	-1	0.142908125	-0.148743239	-1.040831227	0.297953885
ENSMUSG00000046101	Mcmdc2	minichromosome maintenance domain containing 2	protein_coding	10.17946313	0.817509506	0.999440966	1	9908638	9942085	1	0.534452188	-0.290692589	-0.543907567	0.586505082
ENSMUSG00000098234	NA	NA	NA	132.5539733	1.038983902	0.999440966	NA	NA	NA	NA	0.153962782	0.055173301	0.358354796	0.720077816
ENSMUSG00000099032	Tcf24	transcription factor 24	protein_coding	11.96455371	1.526923108	0.999440966	1	9960163	9967932	-1	0.518202283	0.610627413	1.178357243	0.238654216
ENSMUSG00000025917	Cops5	COP9 signalosome subunit 5	protein_coding	1237.932132	1.01694641	0.999440966	1	10024601	10038168	-1	0.060543303	0.024243655	0.40043496	0.688836179
ENSMUSG00000056763	Cspp1	centrosome and spindle pole associated protein 1	protein_coding	252.7242292	0.957592543	0.999440966	1	10037987	10136768	1	0.11518635	-0.062516178	-0.542739461	0.5873092
ENSMUSG00000067851	Arfgef1	ADP-ribosylation factor guanine nucleotide-exchange factor 1(brefeldin A-inhibited)	protein_coding	2125.859786	1.024569359	0.999440966	1	10137571	10232670	-1	0.049980349	0.035017652	0.700628395	0.483534953
ENSMUSG00000048960	Prex2	phosphatidylinositol-3,4,5-trisphosphate-dependent Rac exchange factor 2	protein_coding	1288.726644	0.970952598	0.999440966	1	10993465	11303681	1	0.082226557	-0.04252723	-0.517195804	0.605019481
ENSMUSG00000057715	A830018L16Rik	RIKEN cDNA A830018L16 gene	protein_coding	463.7803565	1.013859509	0.999440966	1	11414105	11975901	1	0.10258595	0.019857751	0.193571836	0.846511153
ENSMUSG00000016918	Sulf1	sulfatase 1	protein_coding	584.9353991	1.061933454	0.999440966	1	12692277	12861192	1	0.096807389	0.086693362	0.895524231	0.370506919
ENSMUSG00000025938	Slco5a1	solute carrier organic anion transporter family, member 5A1	protein_coding	52.06975154	1.12081531	0.999440966	1	12866549	12992650	-1	0.250078651	0.164548567	0.657987264	0.510546315
ENSMUSG00000005886	Ncoa2	nuclear receptor coactivator 2	protein_coding	1459.56053	1.066696683	0.999440966	1	13139105	13374083	-1	0.059706876	0.093150002	1.560121858	0.118731087
ENSMUSG00000025935	Tram1	translocating chain-associating membrane protein 1	protein_coding	674.7639863	0.964174538	0.999440966	1	13564698	13589910	-1	0.073930286	-0.052633763	-0.71193778	0.476503306
ENSMUSG00000025937	Lactb2	lactamase, beta 2	protein_coding	299.4998922	1.01339803	0.999440966	1	13623330	13660546	-1	0.111802933	0.019200929	0.171739044	0.863642689
ENSMUSG00000025932	Eya1	EYA transcriptional coactivator and phosphatase 1	protein_coding	111.2530942	1.004752561	0.999440966	1	14168954	14310235	-1	0.173131472	0.006840255	0.03950902	0.968484562
ENSMUSG00000025930	Msc	musculin	protein_coding	12.73668535	1.123124095	0.999440966	1	14753346	14755992	-1	0.517213456	0.167517342	0.323884346	0.746025596
ENSMUSG00000092083	Kcnb2	potassium voltage gated channel, Shab-related subfamily, member 2	protein_coding	144.3721846	1.094706494	0.999440966	1	15287254	15723750	1	0.150055786	0.130544115	0.86997055	0.384316499
ENSMUSG00000025925	Terf1	telomeric repeat binding factor 1	protein_coding	191.9565539	1.082664787	0.999440966	1	15805646	15844052	1	0.136678104	0.114586627	0.83836857	0.401823736
ENSMUSG00000032719	Sbspon	somatomedin B and thrombospondin, type 1 domain containing	protein_coding	8.162572419	0.884348887	0.999440966	1	15853862	15892722	-1	0.631532298	-0.177312452	-0.280765453	0.778890303
ENSMUSG00000043716	Rpl7	ribosomal protein L7	protein_coding	4503.966244	0.970130229	0.999440966	1	16101295	16104662	-1	0.043596255	-0.043749669	-1.003518983	0.315610522
ENSMUSG00000025921	Rdh10	retinol dehydrogenase 10 (all-trans)	protein_coding	300.0324905	0.915445732	0.999440966	1	16105774	16133734	1	0.10743184	-0.127453731	-1.186368316	0.235476879
ENSMUSG00000025939	Ube2w	ubiquitin-conjugating enzyme E2W (putative)	protein_coding	944.1104176	1.009041194	0.999440966	1	16540790	16619489	-1	0.068591799	0.012985073	0.189309416	0.849850316
ENSMUSG00000079658	Eloc	elongin C	protein_coding	2102.30525	0.975074515	0.999440966	1	16641725	16657042	-1	0.052030627	-0.036415621	-0.699888177	0.483997142
ENSMUSG00000025940	Tmem70	transmembrane protein 70	protein_coding	928.8259964	0.954256313	0.999440966	1	16665207	16678275	1	0.068427138	-0.06755127	-0.987199987	0.323544608
ENSMUSG00000025779	Ly96	lymphocyte antigen 96	protein_coding	18.02279599	0.836829256	0.999440966	1	16688051	16709611	1	0.403985094	-0.256994804	-0.636149224	0.524679164
ENSMUSG00000042686	Jph1	junctophilin 1	protein_coding	360.5069093	0.96578204	0.999440966	1	16964560	17097889	-1	0.099627072	-0.05023046	-0.504184843	0.614131491
ENSMUSG00000025777	Gdap1	ganglioside-induced differentiation-associated-protein 1	protein_coding	2298.426299	1.023155882	0.999440966	1	17145362	17164271	1	0.050356121	0.033025962	0.655848015	0.511921919
ENSMUSG00000067780	Pi15	peptidase inhibitor 15	protein_coding	13.00901623	1.546805325	0.999440966	1	17601901	17630939	1	0.556769649	0.629291636	1.130254923	0.258368823
ENSMUSG00000025776	Crispld1	cysteine-rich secretory protein LCCL domain containing 1	protein_coding	40.52142014	0.928972017	0.999440966	1	17727045	17766344	1	0.276340823	-0.106292955	-0.38464442	0.700500879
ENSMUSG00000109887	NA	NA	NA	43.86576386	0.932595743	0.999440966	NA	NA	NA	NA	0.266825196	-0.100676251	-0.377311634	0.705942027
ENSMUSG00000025927	Tfap2b	transcription factor AP-2 beta	protein_coding	656.4522113	0.93408862	0.999440966	1	19208914	19238576	1	0.080762909	-0.098368666	-1.217993104	0.223226593
ENSMUSG00000041859	Mcm3	minichromosome maintenance complex component 3	protein_coding	48.50736918	0.863941391	0.999440966	1	20802968	20820312	-1	0.247363723	-0.21099465	-0.852973294	0.393674114
ENSMUSG00000097934	NA	NA	NA	10.77917832	0.787195929	0.999440966	NA	NA	NA	NA	0.515468606	-0.345205334	-0.669692258	0.503053988
ENSMUSG00000041779	Tram2	translocating chain-associating membrane protein 2	protein_coding	21.43449676	1.35921584	0.999440966	1	20996299	21079229	-1	0.39485738	0.442774571	1.121353159	0.262137566
ENSMUSG00000025933	Tmem14a	transmembrane protein 14A	protein_coding	372.7515573	1.049765037	0.999440966	1	21218575	21230167	1	0.102172303	0.070066454	0.685767587	0.492859679
ENSMUSG00000025934	Gsta3	glutathione S-transferase, alpha 3	protein_coding	9.306606776	0.667914212	0.999440966	1	21240589	21265661	1	0.57757853	-0.582265282	-1.008114485	0.313399505
ENSMUSG00000028033	Kcnq5	potassium voltage-gated channel, subfamily Q, member 5	protein_coding	146.9133369	1.10746902	0.999440966	1	21398403	21961942	-1	0.155038094	0.147266342	0.949871983	0.342177304
ENSMUSG00000041670	Rims1	regulating synaptic membrane exocytosis 1	protein_coding	2686.314064	1.047764697	0.999440966	1	22286251	22805994	-1	0.056753955	0.067314758	1.186080479	0.235590519
ENSMUSG00000026158	Ogfrl1	opioid growth factor receptor-like 1	protein_coding	3040.554058	1.01535978	0.999440966	1	23366424	23397772	-1	0.049261771	0.021991019	0.44641145	0.655300063
ENSMUSG00000026156	B3gat2	beta-1,3-glucuronyltransferase 2 (glucuronosyltransferase S)	protein_coding	321.2255718	1.040132683	0.999440966	1	23761753	23849158	1	0.118591395	0.056767575	0.478682076	0.632164819
ENSMUSG00000026155	Smap1	small ArfGAP 1	protein_coding	1410.402635	1.003955385	0.999440966	1	23844846	23922317	-1	0.056125319	0.005695158	0.101472174	0.919175646
ENSMUSG00000026154	Sdhaf4	succinate dehydrogenase complex assembly factor 4	protein_coding	249.694953	1.013558329	0.999440966	1	23995939	24005656	-1	0.11917361	0.019429117	0.163032043	0.870493205
ENSMUSG00000026153	Fam135a	family with sequence similarity 135, member A	protein_coding	514.9486564	0.996886646	0.999440966	1	24011093	24100341	-1	0.091680649	-0.004498626	-0.049068441	0.960864754
ENSMUSG00000026147	Col9a1	collagen, type IX, alpha 1	protein_coding	10.34323013	0.886428161	0.999440966	1	24177610	24252684	1	0.52344421	-0.17392438	-0.332269183	0.739686007
ENSMUSG00000026141	Col19a1	collagen, type XIX, alpha 1	protein_coding	55.86400023	1.210593891	0.999440966	1	24261890	24587472	-1	0.247672929	0.275714976	1.113222093	0.265613056
ENSMUSG00000100131	Gm28439	predicted gene 28439	unprocessed_pseudogene	12.71434637	1.246392338	0.999440966	1	24611535	24612410	-1	0.479646451	0.317758269	0.662484355	0.507660858
ENSMUSG00000101111	Gm28437	predicted gene 28437	unprocessed_pseudogene	38.3629136	1.069821756	0.999440966	1	24613189	24613971	-1	0.303797445	0.097370447	0.32051108	0.748580932
ENSMUSG00000100862	Gm10925	predicted gene 10925	unprocessed_pseudogene	40.73063146	1.044473851	0.999440966	1	24613974	24614651	-1	0.278892069	0.062776375	0.225092004	0.821907701
ENSMUSG00000102070	Gm28661	predicted gene 28661	unprocessed_pseudogene	31.63789321	1.006108543	0.999440966	1	24614885	24615565	-1	0.308263293	0.008785958	0.028501473	0.977262193
ENSMUSG00000101249	Gm29216	predicted gene 29216	unprocessed_pseudogene	31.65412651	1.098761741	0.999440966	1	24615706	24616197	-1	0.316396556	0.135878582	0.429456577	0.667590988
ENSMUSG00000073725	Lmbrd1	LMBR1 domain containing 1	protein_coding	3541.609218	1.021309228	0.999440966	1	24678630	24766301	1	0.048974407	0.030419746	0.621135562	0.534510432
ENSMUSG00000033569	Adgrb3	adhesion G protein-coupled receptor B3	protein_coding	1532.581176	0.982445803	0.999440966	1	25067476	25829707	-1	0.056476033	-0.025550272	-0.452409118	0.65097428
ENSMUSG00000048874	Phf3	PHD finger protein 3	protein_coding	1287.626138	0.995193478	0.999440966	1	30802339	30873921	-1	0.058267752	-0.006951064	-0.119295224	0.905041467
ENSMUSG00000026064	Ptp4a1	protein tyrosine phosphatase 4a1	protein_coding	780.4960909	1.009183028	0.999440966	1	30940302	30949309	-1	0.07953219	0.01318785	0.165817761	0.868300368
ENSMUSG00000026058	Khdrbs2	KH domain containing, RNA binding, signal transduction associated 2	protein_coding	201.2427889	0.985524635	0.999440966	1	32172714	32658568	1	0.129483179	-0.021036161	-0.162462496	0.87094166
ENSMUSG00000026134	Prim2	DNA primase, p58 subunit	protein_coding	149.9995554	0.838064364	0.999440966	1	33453810	33669795	-1	0.147827984	-0.254867046	-1.72407848	0.084693676
ENSMUSG00000004768	Rab23	RAB23, member RAS oncogene family	protein_coding	553.4584747	0.97391342	0.999440966	1	33719887	33742564	1	0.083178082	-0.03813457	-0.458468983	0.646615541
ENSMUSG00000042215	Bag2	BCL2-associated athanogene 2	protein_coding	186.6379676	1.003014712	0.999440966	1	33745484	33757795	-1	0.136516314	0.004342767	0.03181134	0.974622503
ENSMUSG00000042197	Zfp451	zinc finger protein 451	protein_coding	791.8901884	1.00400984	0.999440966	1	33761545	33814595	-1	0.071472301	0.005773409	0.080778269	0.935618291
ENSMUSG00000042182	Bend6	BEN domain containing 6	protein_coding	5593.853294	0.996050547	0.999440966	1	33852052	33907816	-1	0.042827332	-0.005709138	-0.133305942	0.893951429
ENSMUSG00000042111	Ccdc115	coiled-coil domain containing 115	protein_coding	303.4570636	1.072944596	0.999440966	1	34436670	34439672	-1	0.120659928	0.101575581	0.841833593	0.399881106
ENSMUSG00000026127	Imp4	IMP4, U3 small nucleolar ribonucleoprotein	protein_coding	577.6896949	1.02216474	0.999440966	1	34439851	34449356	1	0.089738282	0.031627731	0.352444132	0.72450521
ENSMUSG00000026126	Ptpn18	protein tyrosine phosphatase, non-receptor type 18	protein_coding	16.26001335	1.154812802	0.999440966	1	34459762	34475733	1	0.455236704	0.207659006	0.456156114	0.648277721
ENSMUSG00000045174	Amer3	APC membrane recruitment 3	protein_coding	722.6844784	0.916511202	0.999440966	1	34579657	34590944	1	0.082134224	-0.125775581	-1.531341935	0.125684906
ENSMUSG00000037509	Arhgef4	Rho guanine nucleotide exchange factor (GEF) 4	protein_coding	2710.575886	1.08499638	0.999440966	1	34678188	34813309	1	0.061685346	0.117690229	1.907912264	0.056402557
ENSMUSG00000037503	Fam168b	family with sequence similarity 168, member B	protein_coding	5651.755846	1.02638893	0.999440966	1	34813219	34843065	-1	0.048598238	0.037577515	0.773227935	0.439387497
ENSMUSG00000026123	Plekhb2	pleckstrin homology domain containing, family B (evectins) member 2	protein_coding	5603.364135	0.995101327	0.999440966	1	34849976	34879580	1	0.045610444	-0.007084658	-0.155329723	0.876561385
ENSMUSG00000045216	Hs6st1	heparan sulfate 6-O-sulfotransferase 1	protein_coding	1190.38062	1.035670225	0.999440966	1	36068400	36106446	1	0.065041559	0.050564698	0.777421372	0.436910208
ENSMUSG00000037470	Uggt1	UDP-glucose glycoprotein glucosyltransferase 1	protein_coding	1019.964496	1.071621133	0.999440966	1	36140027	36244720	-1	0.064643589	0.099794937	1.543771604	0.122643673
ENSMUSG00000047180	Neurl3	neuralized E3 ubiquitin protein ligase 3	protein_coding	11.14142984	0.819913539	0.999440966	1	36264597	36274679	-1	0.513052154	-0.286456311	-0.558337604	0.576613871
ENSMUSG00000037447	Arid5a	AT rich interactive domain 5A (MRF1-like)	protein_coding	226.0034021	1.01418628	0.999440966	1	36307733	36324029	1	0.152215009	0.020322663	0.133512874	0.893787783
ENSMUSG00000010453	Kansl3	KAT8 regulatory NSL complex subunit 3	protein_coding	1597.68166	1.005743059	0.999440966	1	36335730	36369181	-1	0.059995582	0.008261782	0.1377065	0.890472382
ENSMUSG00000001143	Lman2l	lectin, mannose-binding 2-like	protein_coding	814.8899241	0.972728261	0.999440966	1	36419871	36445271	-1	0.074407447	-0.039891261	-0.536119202	0.59187617
ENSMUSG00000037408	Cnnm4	cyclin M4	protein_coding	298.6523682	1.018588843	0.999440966	1	36471620	36508764	1	0.105697806	0.02657182	0.251394246	0.801509316
ENSMUSG00000001138	Cnnm3	cyclin M3	protein_coding	646.6552295	0.960571235	0.999440966	1	36511867	36528237	1	0.077309455	-0.058035488	-0.750690689	0.452838828
ENSMUSG00000079610	Ankrd39	ankyrin repeat domain 39	protein_coding	113.772328	0.962664804	0.999440966	1	36537507	36547445	-1	0.171551375	-0.05489455	-0.319988984	0.748976681
ENSMUSG00000026121	Sema4c	sema domain, immunoglobulin domain (Ig), transmembrane domain (TM) and short cytoplasmic domain, (semaphorin) 4C	protein_coding	358.3358623	1.023479451	0.999440966	1	36548639	36558349	-1	0.108619996	0.033482137	0.308250211	0.757891948
ENSMUSG00000087589	NA	NA	NA	26.35315327	1.03097921	0.999440966	NA	NA	NA	NA	0.33557862	0.04401524	0.13116223	0.895646974
ENSMUSG00000061518	Cox5b	cytochrome c oxidase subunit 5B	protein_coding	3452.921686	1.015630563	0.999440966	1	36691449	36693681	1	0.049286169	0.022375716	0.45399584	0.649831821
ENSMUSG00000037351	Actr1b	ARP1 actin-related protein 1B, centractin beta	protein_coding	4442.555842	0.975360862	0.999440966	1	36698114	36714422	-1	0.050198265	-0.035992012	-0.716997128	0.473375869
ENSMUSG00000026117	Zap70	zeta-chain (TCR) associated protein kinase	protein_coding	18.71011572	0.782675288	0.999440966	1	36761798	36782818	1	0.406294932	-0.3535142	-0.870092566	0.38424982
ENSMUSG00000026116	Tmem131	transmembrane protein 131	protein_coding	1050.40981	1.004411593	0.999440966	1	36792191	36943666	-1	0.069729404	0.006350585	0.09107471	0.927433228
ENSMUSG00000050122	Vwa3b	von Willebrand factor A domain containing 3B	protein_coding	9.360152567	1.432482125	0.999440966	1	37026596	37187613	1	0.55423776	0.518517136	0.935549999	0.349504929
ENSMUSG00000026113	Inpp4a	inositol polyphosphate-4-phosphatase, type I	protein_coding	2580.335593	1.040565878	0.999440966	1	37299865	37410736	1	0.051341841	0.057368304	1.117379181	0.263832233
ENSMUSG00000026112	Coa5	cytochrome C oxidase assembly factor 5	protein_coding	1283.434182	1.03364276	0.999440966	1	37417084	37430103	-1	0.065123098	0.047737658	0.733037267	0.4635357
ENSMUSG00000026111	Unc50	unc-50 homolog	protein_coding	699.2173445	0.962077393	0.999440966	1	37430139	37439124	1	0.072978107	-0.05577514	-0.764272228	0.444705032
ENSMUSG00000026110	Mgat4a	mannoside acetylglucosaminyltransferase 4, isoenzyme A	protein_coding	635.4092881	0.973390334	0.999440966	1	37439340	37541016	-1	0.080802746	-0.038909646	-0.481538657	0.630133713
ENSMUSG00000026090	2010300C02Rik	RIKEN cDNA 2010300C02 gene	protein_coding	516.4373315	0.967761977	0.999440966	1	37611677	37720085	-1	0.094179913	-0.047275838	-0.501973687	0.615686031
ENSMUSG00000060771	Tsga10	testis specific 10	protein_coding	230.1448052	0.95765884	0.999440966	1	37754776	37866429	-1	0.125626513	-0.062416299	-0.496840174	0.619301762
ENSMUSG00000037216	Lipt1	lipoyltransferase 1	protein_coding	53.99279749	0.917523841	0.999440966	1	37871738	37876228	1	0.232034809	-0.12418245	-0.535188882	0.592519254
ENSMUSG00000026088	Mitd1	MIT, microtubule interacting and transport, domain containing 1	protein_coding	136.6337454	0.964117797	0.999440966	1	37874801	37890411	-1	0.162873431	-0.052718668	-0.323678748	0.746181262
ENSMUSG00000026087	Mrpl30	mitochondrial ribosomal protein L30	protein_coding	692.0006669	0.945123714	0.999440966	1	37890477	37898535	1	0.08065191	-0.081424909	-1.009584381	0.312694456
ENSMUSG00000058407	Txndc9	thioredoxin domain containing 9	protein_coding	918.1608082	0.999143662	0.999440966	1	37985189	37997893	-1	0.065882395	-0.001235965	-0.018760164	0.985032433
ENSMUSG00000026083	Eif5b	eukaryotic translation initiation factor 5B	protein_coding	1603.349404	1.016563388	0.999440966	1	37998010	38055579	1	0.076328949	0.023700177	0.310500503	0.756180377
ENSMUSG00000026082	Rev1	REV1, DNA directed polymerase	protein_coding	655.6380282	0.943532618	0.999440966	1	38052786	38129801	-1	0.075484457	-0.083855701	-1.11090024	0.266611292
ENSMUSG00000037138	Aff3	AF4/FMR2 family, member 3	protein_coding	582.0307321	1.062150686	0.999440966	1	38177326	38664955	-1	0.087243845	0.086988454	0.997072681	0.318729232
ENSMUSG00000048814	Lonrf2	LON peptidase N-terminal domain and ring finger 2	protein_coding	2955.850744	1.071879609	0.999440966	1	38793645	38836711	-1	0.058871878	0.100142874	1.701030755	0.088937212
ENSMUSG00000026080	Chst10	carbohydrate sulfotransferase 10	protein_coding	1745.089276	0.954694449	0.999440966	1	38863867	38898161	-1	0.055626718	-0.066889024	-1.202462177	0.229184512
ENSMUSG00000026078	Pdcl3	phosducin-like 3	protein_coding	526.7850815	1.133236018	0.999440966	1	38985608	38997238	1	0.09548513	0.180448362	1.889805904	0.058783924
ENSMUSG00000026077	Npas2	neuronal PAS domain protein 2	protein_coding	83.04270431	0.898768448	0.999440966	1	39193731	39363236	1	0.204669384	-0.153978616	-0.752328529	0.451853515
ENSMUSG00000073702	Rpl31	ribosomal protein L31	protein_coding	1963.217276	1.000631693	0.999440966	1	39367842	39371911	1	0.056682373	9.11E-04	0.016072941	0.9871762
ENSMUSG00000003134	Tbc1d8	TBC1 domain family, member 8	protein_coding	407.0446203	0.926754873	0.999440966	1	39371492	39478755	-1	0.097069406	-0.109740299	-1.130534364	0.258251127
ENSMUSG00000003135	Cnot11	CCR4-NOT transcription complex, subunit 11	protein_coding	609.3652641	0.949078742	0.999440966	1	39534992	39546889	1	0.078834471	-0.075400307	-0.956438292	0.338850847
ENSMUSG00000085894	NA	NA	NA	13.57993324	0.911109932	0.999440966	NA	NA	NA	NA	0.461233486	-0.134302958	-0.291182151	0.770912013
ENSMUSG00000048234	Rnf149	ring finger protein 149	protein_coding	319.3763508	0.950013677	0.999440966	1	39551296	39577405	-1	0.106631517	-0.073979812	-0.693789363	0.487814315
ENSMUSG00000050967	Creg2	cellular repressor of E1A-stimulated genes 2	protein_coding	705.1122164	1.188536627	0.999440966	1	39618406	39651474	-1	0.174954315	0.249186363	1.424293897	0.154361413
ENSMUSG00000097083	NA	NA	NA	8.637339263	1.208024438	0.999440966	NA	NA	NA	NA	0.599350355	0.272649641	0.454908617	0.649174984
ENSMUSG00000026074	Map4k4	mitogen-activated protein kinase kinase kinase kinase 4	protein_coding	2386.140886	0.990757251	0.999440966	1	39900913	40026310	1	0.052015818	-0.013396474	-0.257546159	0.796757187
ENSMUSG00000026072	Il1r1	interleukin 1 receptor, type I	protein_coding	92.34234823	1.025853124	0.999440966	1	40225080	40317257	1	0.178404109	0.036824188	0.206408857	0.836471553
ENSMUSG00000041945	Mfsd9	major facilitator superfamily domain containing 9	protein_coding	83.41476024	0.962373218	0.999440966	1	40772038	40790687	-1	0.1959837	-0.0553316	-0.282327563	0.777692353
ENSMUSG00000060424	NA	NA	NA	190.2267249	1.159640823	0.999440966	NA	NA	NA	NA	0.133883417	0.213678027	1.596000705	0.110488636
ENSMUSG00000093436	NA	NA	NA	32.02659704	1.052068064	0.999440966	NA	NA	NA	NA	0.326625802	0.073228043	0.224195525	0.822605166
ENSMUSG00000045515	Pou3f3	POU domain, class 3, transcription factor 3	protein_coding	1315.58549	1.008220451	0.999440966	1	42694925	42703176	1	0.068512008	0.011811123	0.172394937	0.863127052
ENSMUSG00000097063	NA	NA	NA	27.02222852	0.800185492	0.999440966	NA	NA	NA	NA	0.347521399	-0.321593623	-0.925392289	0.354761888
ENSMUSG00000099784	NA	NA	NA	13.1099196	0.883568879	0.999440966	NA	NA	NA	NA	0.471717746	-0.17858549	-0.378585481	0.704995706
ENSMUSG00000060679	Mrps9	mitochondrial ribosomal protein S9	protein_coding	491.0930335	1.051773179	0.999440966	1	42851233	42905683	1	0.085202934	0.072823612	0.854707795	0.392712934
ENSMUSG00000041907	Gpr45	G protein-coupled receptor 45	protein_coding	112.1282338	0.885060233	0.999440966	1	42952872	43035456	1	0.171012456	-0.176152454	-1.030056281	0.302983586
ENSMUSG00000070939	Tgfbrap1	transforming growth factor, beta receptor associated protein 1	protein_coding	814.7313726	1.016490584	0.999440966	1	43047200	43098637	-1	0.075208405	0.023596851	0.313752845	0.753708761
ENSMUSG00000041878	NA	NA	NA	10.48609427	0.773503872	0.999440966	NA	NA	NA	NA	0.533049176	-0.370519581	-0.695094557	0.486996045
ENSMUSG00000010290	AI597479	expressed sequence AI597479	protein_coding	839.5836253	0.93431409	0.999440966	1	43098710	43115947	1	0.076108018	-0.09802047	-1.287912517	0.197776418
ENSMUSG00000008136	Fhl2	four and a half LIM domains 2	protein_coding	64.90591378	0.782220981	0.999440966	1	43123074	43196984	-1	0.245663468	-0.354351861	-1.442427987	0.149181673
ENSMUSG00000066877	Nck2	non-catalytic region of tyrosine kinase adaptor protein 2	protein_coding	388.8179233	0.987206672	0.999440966	1	43444579	43570515	1	0.09628173	-0.01857595	-0.19293328	0.847011221
ENSMUSG00000026051	Ecrg4	ECRG4 augurin precursor	protein_coding	321.1187633	1.356563507	0.999440966	1	43730602	43742578	1	0.549015681	0.439956588	0.801355232	0.422926025
ENSMUSG00000057363	Uxs1	UDP-glucuronate decarboxylase 1	protein_coding	617.6212102	0.960529343	0.999440966	1	43746966	43827800	-1	0.08315602	-0.058098407	-0.698667483	0.48475986
ENSMUSG00000041763	Tpp2	tripeptidyl peptidase II	protein_coding	1047.267712	1.018688909	0.999440966	1	43933647	44003000	1	0.070162448	0.026713543	0.380738476	0.703397316
ENSMUSG00000026049	Tex30	testis expressed 30	protein_coding	68.38032084	1.013788741	0.999440966	1	44086613	44102441	-1	0.223432229	0.019757047	0.088425232	0.929538708
ENSMUSG00000026047	Poglut2	protein O-glucosyltransferase 2	protein_coding	121.9002856	0.981906722	0.999440966	1	44106546	44118808	-1	0.169237645	-0.026342115	-0.155651627	0.876307628
ENSMUSG00000041684	Bivm	basic, immunoglobulin-like variable motif containing	protein_coding	471.7604442	0.934302952	0.999440966	1	44118957	44144770	1	0.091904273	-0.098037668	-1.066736777	0.286090715
ENSMUSG00000026048	Ercc5	excision repair cross-complementing rodent repair deficiency, complementation group 5	protein_coding	427.2057328	0.981448491	0.999440966	1	44147744	44181260	1	0.089577467	-0.027015542	-0.301588586	0.76296571
ENSMUSG00000056870	Gulp1	GULP, engulfment adaptor PTB domain containing 1	protein_coding	104.9021769	0.822965889	0.999440966	1	44551511	44796838	1	0.177025838	-0.281095461	-1.587878155	0.112313894
ENSMUSG00000026042	Col5a2	collagen, type V, alpha 2	protein_coding	98.89818975	0.905883812	0.999440966	1	45374321	45503282	-1	0.181935549	-0.142602071	-0.783805432	0.433154286
ENSMUSG00000025995	Wdr75	WD repeat domain 75	protein_coding	459.3227429	0.955382381	0.999440966	1	45795166	45823619	1	0.092542266	-0.065849823	-0.711564847	0.476734282
ENSMUSG00000025993	Slc40a1	solute carrier family 40 (iron-regulated transporter), member 1	protein_coding	170.9022798	1.143433145	0.999440966	1	45908068	45926523	-1	0.141828603	0.193372016	1.363420435	0.172750044
ENSMUSG00000041144	Dnah7b	dynein, axonemal, heavy chain 7B	protein_coding	97.86200764	0.940085257	0.999440966	1	46066315	46373550	1	0.184014923	-0.089136493	-0.484398173	0.628103315
ENSMUSG00000101337	Dnah7c	dynein, axonemal, heavy chain 7C	protein_coding	10.61856783	0.934702641	0.999440966	1	46425592	46807476	1	0.586183469	-0.097420625	-0.166194767	0.868003678
ENSMUSG00000025986	Slc39a10	solute carrier family 39 (zinc transporter), member 10	protein_coding	1626.314555	0.934850934	0.999440966	1	46807544	46892852	-1	0.061362494	-0.097191755	-1.583895116	0.113217589
ENSMUSG00000100213	NA	NA	NA	56.3960318	0.997329954	0.999440966	NA	NA	NA	NA	0.244569826	-0.003857213	-0.015771419	0.98741675
ENSMUSG00000026109	Tmeff2	transmembrane protein with EGF-like and two follistatin-like domains 2	protein_coding	1270.890004	1.00574314	0.999440966	1	50900647	51187270	1	0.062148441	0.008261898	0.132938134	0.894242308
ENSMUSG00000045954	Cavin2	caveolae associated 2	protein_coding	259.1311518	0.958357598	0.999440966	1	51289126	51302960	1	0.129540941	-0.061364016	-0.473703644	0.635711254
ENSMUSG00000018417	Myo1b	myosin IB	protein_coding	311.7821648	0.934965709	0.999440966	1	51749765	51916071	-1	0.110616516	-0.097014641	-0.877035771	0.380467209
ENSMUSG00000026104	Stat1	signal transducer and activator of transcription 1	protein_coding	272.6982152	0.950900782	0.999440966	1	52119440	52161865	1	0.111700979	-0.072633278	-0.650247458	0.515532391
ENSMUSG00000026103	Gls	glutaminase	protein_coding	3923.626759	1.026065561	0.999440966	1	52163448	52233232	-1	0.048653593	0.037122916	0.763004612	0.445460645
ENSMUSG00000002881	Nab1	Ngfi-A binding protein 1	protein_coding	928.2944738	1.016891786	0.999440966	1	52457294	52500679	-1	0.069090692	0.024166161	0.349774483	0.726507951
ENSMUSG00000043015	Nemp2	nuclear envelope integral membrane protein 2	protein_coding	65.2079784	0.882591886	0.999440966	1	52630703	52651919	1	0.210497819	-0.180181611	-0.855978516	0.392009663
ENSMUSG00000026102	Inpp1	inositol polyphosphate-1-phosphatase	protein_coding	949.5789828	1.007960403	0.999440966	1	52785427	52817688	-1	0.069496336	0.011438965	0.164598105	0.869260323
ENSMUSG00000041426	Hibch	3-hydroxyisobutyryl-Coenzyme A hydrolase	protein_coding	428.1986882	1.087681308	0.999440966	1	52844929	52920986	1	0.088419587	0.121255907	1.371369302	0.170259862
ENSMUSG00000043629	1700019D03Rik	RIKEN cDNA 1700019D03 gene	protein_coding	238.9111981	1.079247906	0.999440966	1	52922324	53020179	-1	0.116293319	0.110026294	0.946110184	0.34409239
ENSMUSG00000026097	Ormdl1	ORM1-like 1 (S. cerevisiae)	protein_coding	241.9832755	0.982824066	0.999440966	1	53297095	53310309	1	0.115686065	-0.02499491	-0.216058091	0.828942467
ENSMUSG00000026096	Osgepl1	O-sialoglycoprotein endopeptidase-like 1	protein_coding	186.9224013	1.055557326	0.999440966	1	53313624	53326343	1	0.13612149	0.078004932	0.57305376	0.566608295
ENSMUSG00000026095	Asnsd1	asparagine synthetase domain containing 1	protein_coding	24.07272532	0.930388968	0.999440966	1	53344617	53352752	-1	0.38150897	-0.104094105	-0.272848382	0.784969766
ENSMUSG00000096141	Dnah7a	dynein, axonemal, heavy chain 7A	protein_coding	19.34739012	0.903524893	0.999440966	1	53397006	53706784	-1	0.40285757	-0.146363745	-0.363313876	0.716370429
ENSMUSG00000026094	Stk17b	serine/threonine kinase 17b (apoptosis-inducing)	protein_coding	1359.980192	0.951650376	0.999440966	1	53755506	53785224	-1	0.079412531	-0.071496451	-0.900317001	0.367951576
ENSMUSG00000042807	Hecw2	HECT, C2 and WW domain containing E3 ubiquitin protein ligase 2	protein_coding	718.5348214	1.006017802	0.999440966	1	53806876	54195168	-1	0.077060395	0.008655835	0.112325336	0.910565454
ENSMUSG00000041303	Gtf3c3	general transcription factor IIIC, polypeptide 3	protein_coding	668.8277402	1.038577458	0.999440966	1	54396004	54438971	-1	0.077420364	0.054608818	0.705354699	0.480589528
ENSMUSG00000073678	Pgap1	post-GPI attachment to proteins 1	protein_coding	584.6146603	0.93538649	0.999440966	1	54472994	54557684	-1	0.08774689	-0.096365503	-1.098221296	0.272107869
ENSMUSG00000052331	Ankrd44	ankyrin repeat domain 44	protein_coding	199.127983	1.033840195	0.999440966	1	54645340	54926387	-1	0.136377284	0.048013199	0.352061561	0.724792095
ENSMUSG00000025982	Sf3b1	splicing factor 3b, subunit 1	protein_coding	3939.939521	0.958581041	0.999440966	1	54985169	55027481	-1	0.058856416	-0.061027689	-1.036891013	0.299786653
ENSMUSG00000025981	Coq10b	coenzyme Q10B	protein_coding	503.4326675	0.919877591	0.999440966	1	55052770	55072702	1	0.087443604	-0.120486201	-1.37787323	0.168242432
ENSMUSG00000025980	Hspd1	heat shock protein 1 (chaperonin)	protein_coding	4200.377533	1.011094328	0.999440966	1	55077835	55088243	-1	0.050587466	0.015917597	0.314654952	0.753023651
ENSMUSG00000073676	Hspe1	heat shock protein 1 (chaperonin 10)	protein_coding	1239.350428	0.967851083	0.999440966	1	55088132	55091307	1	0.066929645	-0.047143009	-0.704366634	0.481204479
ENSMUSG00000025979	Mob4	MOB family member 4, phocein	protein_coding	1702.457267	0.991851903	0.999440966	1	55131231	55154899	1	0.057854927	-0.011803372	-0.204016718	0.838340435
ENSMUSG00000025978	Rftn2	raftlin family member 2	protein_coding	668.8511047	0.964808855	0.999440966	1	55170159	55226782	-1	0.078386566	-0.051684946	-0.659359746	0.509664785
ENSMUSG00000097649	NA	NA	NA	69.22192008	0.991545996	0.999440966	NA	NA	NA	NA	0.206655459	-0.012248396	-0.059269648	0.952737336
ENSMUSG00000046994	Mars2	methionine-tRNA synthetase 2 (mitochondrial)	protein_coding	389.6202965	1.055122549	0.999440966	1	55237177	55248470	1	0.096547995	0.077410573	0.801783335	0.4226783
ENSMUSG00000038331	Satb2	special AT-rich sequence binding protein 2	protein_coding	10.25898553	1.619727112	0.999440966	1	56793981	56978650	-1	0.541676935	0.695750772	1.284438615	0.198988529
ENSMUSG00000038323	1700066M21Rik	RIKEN cDNA 1700066M21 gene	protein_coding	479.9539424	0.985828435	0.999440966	1	57377620	57385423	1	0.083860652	-0.020591501	-0.245544253	0.806035048
ENSMUSG00000048495	Tyw5	tRNA-yW synthesizing protein 5	protein_coding	167.5547495	1.059064594	0.999440966	1	57388237	57407101	-1	0.146272505	0.082790584	0.566002366	0.571392172
ENSMUSG00000025971	Maip1	matrix AAA peptidase interacting protein 1	protein_coding	386.0658085	1.016321712	0.999440966	1	57406328	57417953	1	0.099894202	0.023357154	0.233818912	0.815125566
ENSMUSG00000054770	Kctd18	potassium channel tetramerisation domain containing 18	protein_coding	173.7539576	1.010522436	0.999440966	1	57955101	58018956	-1	0.137712528	0.015101353	0.109658527	0.912680192
ENSMUSG00000026039	Sgo2a	shugoshin 2A	protein_coding	25.15073188	0.943896305	0.999440966	1	57995971	58025899	1	0.339982206	-0.083299718	-0.245011995	0.806447144
ENSMUSG00000063558	Aox1	aldehyde oxidase 1	protein_coding	89.11474862	0.987970497	0.999440966	1	58029931	58106413	1	0.18850114	-0.017460135	-0.092626149	0.926200569
ENSMUSG00000064294	Aox3	aldehyde oxidase 3	protein_coding	19.18727263	0.955456909	0.999440966	1	58113130	58200698	1	0.399361646	-0.065737285	-0.164605905	0.869254183
ENSMUSG00000038242	Aox4	aldehyde oxidase 4	protein_coding	9.24468691	1.330527341	0.999440966	1	58210397	58268597	1	0.594343545	0.411998157	0.693198673	0.488184881
ENSMUSG00000103839	NA	NA	NA	38.34905962	1.118670756	0.999440966	NA	NA	NA	NA	0.314354345	0.161785489	0.514659623	0.606790893
ENSMUSG00000051223	Bzw1	basic leucine zipper and W2 domains 1	protein_coding	3425.447223	0.942598034	0.999440966	1	58392898	58407353	1	0.051890776	-0.085285423	-1.643556499	0.100267846
ENSMUSG00000026034	Clk1	CDC-like kinase 1	protein_coding	1411.573533	0.940495246	0.999440966	1	58410189	58424066	-1	0.084324158	-0.088507443	-1.049609568	0.293897656
ENSMUSG00000026035	Ppil3	peptidylprolyl isomerase (cyclophilin)-like 3	protein_coding	215.9779061	1.091223541	0.999440966	1	58430994	58445486	-1	0.128865339	0.125946673	0.977351043	0.328395391
ENSMUSG00000026036	Nif3l1	Ngg1 interacting factor 3-like 1 (S. pombe)	protein_coding	464.0301598	1.019473242	0.999440966	1	58445151	58481816	1	0.085487495	0.027823909	0.32547344	0.744822781
ENSMUSG00000026037	Orc2	origin recognition complex, subunit 2	protein_coding	535.5215469	0.948488117	0.999440966	1	58462771	58505109	-1	0.088270793	-0.076298395	-0.864367396	0.387386098
ENSMUSG00000038174	Fam126b	family with sequence similarity 126, member B	protein_coding	2058.639574	1.044342392	0.999440966	1	58522806	58586323	-1	0.05388629	0.062594783	1.161608707	0.245394444
ENSMUSG00000026032	Ndufb3	NADH:ubiquinone oxidoreductase subunit B3	protein_coding	1138.912637	0.989737569	0.999440966	1	58586384	58595964	1	0.060335898	-0.014882053	-0.246653373	0.805176495
ENSMUSG00000102059	Gm20257	predicted gene, 20257	transcribed_unprocessed_pseudogene	13.69967223	1.189636052	0.999440966	1	58652641	58655831	1	0.498441835	0.250520274	0.502606837	0.615240721
ENSMUSG00000026031	Cflar	CASP8 and FADD-like apoptosis regulator	protein_coding	318.5363511	1.087300271	0.999440966	1	58711508	58758884	1	0.114697545	0.120750413	1.052772426	0.292445306
ENSMUSG00000026029	Casp8	caspase 8	protein_coding	39.48003494	1.100483787	0.999440966	1	58795374	58847503	1	0.280620598	0.138137891	0.492258558	0.622536573
ENSMUSG00000026028	Trak2	trafficking protein, kinesin binding 2	protein_coding	2216.373948	0.998871969	0.999440966	1	58900449	58973430	-1	0.055168713	-0.001628324	-0.029515345	0.97645358
ENSMUSG00000026027	Stradb	STE20-related kinase adaptor beta	protein_coding	473.5464597	0.913024249	0.999440966	1	58973522	58995715	1	0.085851869	-0.131274918	-1.529086327	0.126243044
ENSMUSG00000038079	Tmem237	transmembrane protein 237	protein_coding	347.4534403	0.924636013	0.999440966	1	59100590	59120408	-1	0.102909307	-0.113042541	-1.098467619	0.27200035
ENSMUSG00000097573	NA	NA	NA	19.56275467	1.205743796	0.999440966	NA	NA	NA	NA	0.394944063	0.269923387	0.683447131	0.494324347
ENSMUSG00000079550	Mpp4	membrane protein, palmitoylated 4 (MAGUK p55 subfamily member 4)	protein_coding	55.17780067	1.097903209	0.999440966	1	59120935	59163389	-1	0.253904141	0.134750872	0.530715535	0.595615919
ENSMUSG00000026024	Als2	alsin Rho guanine nucleotide exchange factor	protein_coding	2654.146178	1.039905907	0.999440966	1	59162926	59237231	-1	0.059221519	0.056452996	0.953251401	0.340462709
ENSMUSG00000026023	Cdk15	cyclin-dependent kinase 15	protein_coding	13.19737473	1.091013178	0.999440966	1	59256906	59352993	1	0.478023354	0.125668528	0.262892026	0.792633803
ENSMUSG00000041075	Fzd7	frizzled class receptor 7	protein_coding	721.0567451	0.971528107	0.999440966	1	59482424	59486955	1	0.073419297	-0.04167236	-0.567594106	0.57031061
ENSMUSG00000047361	Gm973	predicted gene 973	protein_coding	96.03585826	1.068369878	0.999440966	1	59516264	59636417	1	0.178096699	0.095411206	0.535726975	0.592147258
ENSMUSG00000026021	Sumo1	small ubiquitin-like modifier 1	protein_coding	1570.892474	1.01602485	0.999440966	1	59586558	59670834	-1	0.060752318	0.022935688	0.377527789	0.705781417
ENSMUSG00000026020	Nop58	NOP58 ribonucleoprotein	protein_coding	686.7502075	1.001623311	0.999440966	1	59684971	59719044	1	0.076276943	0.002340044	0.030678263	0.975526127
ENSMUSG00000041040	Fam117b	family with sequence similarity 117, member B	protein_coding	1300.434063	0.968771032	0.999440966	1	59913006	59985346	1	0.069546672	-0.045772368	-0.658153242	0.510439667
ENSMUSG00000026018	Ica1l	islet cell autoantigen 1-like	protein_coding	428.1651114	0.904166286	0.999440966	1	59982490	60043184	-1	0.089946062	-0.14533997	-1.615856947	0.106125246
ENSMUSG00000026019	Wdr12	WD repeat domain 12	protein_coding	727.13721	0.960214892	0.999440966	1	60069785	60098645	-1	0.075402695	-0.058570784	-0.776773084	0.437292659
ENSMUSG00000026017	Carf	calcium response factor	protein_coding	203.4832151	0.904162753	0.999440966	1	60098247	60153953	1	0.129315786	-0.145345607	-1.123958733	0.261030533
ENSMUSG00000073664	Nbeal1	neurobeachin like 1	protein_coding	404.4399926	0.926640146	0.999440966	1	60180599	60338328	1	0.091241356	-0.109918907	-1.204704874	0.228317254
ENSMUSG00000049439	Cyp20a1	cytochrome P450, family 20, subfamily a, polypeptide 1	protein_coding	248.9686503	0.977962339	0.999440966	1	60343323	60388060	1	0.127783557	-0.032149186	-0.251590944	0.801357259
ENSMUSG00000026782	Abi2	abl-interactor 2	protein_coding	1864.620272	1.004998914	0.999440966	1	60409619	60481158	1	0.06026335	0.007193942	0.119375078	0.904978205
ENSMUSG00000026014	Raph1	Ras association (RalGDS/AF-6) and pleckstrin homology domains 1	protein_coding	556.0546287	1.125108431	0.999440966	1	60482292	60567104	-1	0.095159358	0.170064046	1.787149991	0.073913249
ENSMUSG00000101188	Eif4a-ps4	eukaryotic translation initiation factor 4A, pseudogene 4	processed_pseudogene	16.27316268	0.852533256	0.999440966	1	60703932	60705149	1	0.428148464	-0.230171983	-0.537598525	0.590854248
ENSMUSG00000026012	Cd28	CD28 antigen	protein_coding	20.00172678	0.720903528	0.999440966	1	60716800	60773359	1	0.413891987	-0.472121885	-1.140688634	0.253999518
ENSMUSG00000052062	Pard3b	par-3 family cell polarity regulator beta	protein_coding	68.589079	0.894870592	0.999440966	1	61638824	62642284	1	0.219158947	-0.160249027	-0.731200022	0.464656987
ENSMUSG00000025969	Nrp2	neuropilin 2	protein_coding	446.132552	1.115423397	0.999440966	1	62703285	62818695	1	0.125062475	0.157591438	1.260101706	0.207632675
ENSMUSG00000040865	Ino80d	INO80 complex subunit D	protein_coding	367.6116559	1.034962843	0.999440966	1	62958418	63114667	-1	0.098293132	0.049578973	0.50439916	0.613980908
ENSMUSG00000084799	NA	NA	NA	70.73898696	1.01411182	0.999440966	NA	NA	NA	NA	0.209527193	0.020216739	0.096487424	0.923133461
ENSMUSG00000101599	NA	NA	NA	30.63416056	1.037052733	0.999440966	NA	NA	NA	NA	0.332901178	0.052489256	0.157672185	0.874715119
ENSMUSG00000025968	Ndufs1	NADH:ubiquinone oxidoreductase core subunit S1	protein_coding	3726.118199	1.013953513	0.999440966	1	63143596	63176833	-1	0.043171492	0.019991511	0.463072036	0.643312734
ENSMUSG00000025967	Eef1b2	eukaryotic translation elongation factor 1 beta 2	protein_coding	2400.462088	0.985651753	0.999440966	1	63176825	63180486	1	0.049436977	-0.020850086	-0.421750831	0.673206898
ENSMUSG00000025963	Mdh1b	malate dehydrogenase 1B, NAD (soluble)	protein_coding	15.53415132	0.90440409	0.999440966	1	63698819	63730318	-1	0.453093665	-0.144960579	-0.319935126	0.74901751
ENSMUSG00000025962	Fastkd2	FAST kinase domains 2	protein_coding	459.7319166	1.019907476	0.999440966	1	63730614	63754655	1	0.094118334	0.02843828	0.302154524	0.76253427
ENSMUSG00000025959	Klf7	Kruppel-like factor 7 (ubiquitous)	protein_coding	660.5486327	1.07322397	0.999440966	1	64029447	64122282	-1	0.080200946	0.101951182	1.27119674	0.203658666
ENSMUSG00000025958	Creb1	cAMP responsive element binding protein 1	protein_coding	1175.609604	1.013024401	0.999440966	1	64532645	64604548	1	0.062016784	0.018668925	0.301030202	0.763391464
ENSMUSG00000025956	Mettl21a	methyltransferase like 21A	protein_coding	212.7296716	1.081007293	0.999440966	1	64606473	64617242	-1	0.127120389	0.112376256	0.884014414	0.376688432
ENSMUSG00000070871	Ccnyl1	cyclin Y-like 1	protein_coding	162.2181582	0.957003082	0.999440966	1	64690455	64725644	1	0.139905754	-0.063404524	-0.453194539	0.650408664
ENSMUSG00000045005	Fzd5	frizzled class receptor 5	protein_coding	30.52060024	0.881024979	0.999440966	1	64730558	64737751	-1	0.30977977	-0.182745172	-0.589919644	0.555244524
ENSMUSG00000051344	Plekhm3	pleckstrin homology domain containing, family M, member 3	protein_coding	685.8681884	1.108407502	0.999440966	1	64785983	64956824	-1	0.083493229	0.14848838	1.77844817	0.075330277
ENSMUSG00000084416	Rpl10a-ps1	ribosomal protein L10A, pseudogene 1	processed_pseudogene	17.89363018	1.08271184	0.999440966	1	64993951	64994604	-1	0.408155092	0.114649326	0.280896473	0.778789806
ENSMUSG00000044816	D630023F18Rik	RIKEN cDNA D630023F18 gene	protein_coding	17.168719	1.082687403	0.999440966	1	65105285	65123214	-1	0.438524534	0.114616763	0.2613691	0.793807884
ENSMUSG00000025950	Idh1	isocitrate dehydrogenase 1 (NADP+), soluble	protein_coding	784.6971475	1.001515249	0.999440966	1	65158616	65186500	-1	0.076468631	0.002184388	0.028565802	0.977210887
ENSMUSG00000025949	Pikfyve	phosphoinositide kinase, FYVE type zinc finger containing	protein_coding	722.3308426	1.039610611	0.999440966	1	65186683	65278695	1	0.080797032	0.056043264	0.69363024	0.487914125
ENSMUSG00000025946	Pth2r	parathyroid hormone 2 receptor	protein_coding	18.25418454	0.781826411	0.999440966	1	65282056	65389244	1	0.393772065	-0.355079773	-0.901739368	0.367195335
ENSMUSG00000015222	Map2	microtubule-associated protein 2	protein_coding	9350.5042	1.048061638	0.999440966	1	66175273	66442583	1	0.045610347	0.067723567	1.484829	0.137589128
ENSMUSG00000055567	Unc80	unc-80, NALCN activator	protein_coding	4427.888957	1.037566757	0.999440966	1	66468367	66699148	1	0.044310245	0.053204162	1.200719206	0.229860141
ENSMUSG00000026005	Rpe	ribulose-5-phosphate-3-epimerase	protein_coding	585.2512387	1.03808632	0.999440966	1	66700831	66719805	1	0.082081077	0.053926414	0.656989593	0.511187608
ENSMUSG00000026004	Kansl1l	KAT8 regulatory NSL complex subunit 1-like	protein_coding	301.1613527	0.995606743	0.999440966	1	66719248	66817562	-1	0.108428909	-0.006352093	-0.058583025	0.953284232
ENSMUSG00000026000	Lancl1	LanC (bacterial lantibiotic synthetase component C)-like 1	protein_coding	2135.27525	1.024848974	0.999440966	1	67000517	67038872	-1	0.051171513	0.035411324	0.692012441	0.488929516
ENSMUSG00000062209	Erbb4	erb-b2 receptor tyrosine kinase 4	protein_coding	575.642346	1.047296489	0.999440966	1	68032186	69108059	-1	0.106758514	0.066669926	0.624492825	0.532303981
ENSMUSG00000025997	Ikzf2	IKAROS family zinc finger 2	protein_coding	76.05502423	1.207243326	0.999440966	1	69531214	69687245	-1	0.197404043	0.271716488	1.376448445	0.168682838
ENSMUSG00000053153	Spag16	sperm associated antigen 16	protein_coding	26.93456927	1.407483202	0.999440966	1	69826970	70725132	1	0.36985909	0.493117705	1.333258308	0.182447051
ENSMUSG00000045648	Vwc2l	von Willebrand factor C domain-containing protein 2-like	protein_coding	176.2445523	1.221768311	0.999440966	1	70725715	70885397	1	0.161843373	0.288970727	1.785496195	0.074180868
ENSMUSG00000026196	Bard1	BRCA1 associated RING domain 1	protein_coding	11.55371067	0.849653096	0.999440966	1	71027498	71103146	-1	0.493138414	-0.23505417	-0.476649484	0.63361174
ENSMUSG00000026192	Atic	5-aminoimidazole-4-carboxamide ribonucleotide formyltransferase/IMP cyclohydrolase	protein_coding	515.670099	0.990899541	0.999440966	1	71557150	71579631	1	0.085062985	-0.013189292	-0.15505325	0.876779337
ENSMUSG00000026193	Fn1	fibronectin 1	protein_coding	882.9644223	0.925398365	0.999440966	1	71585520	71653200	-1	0.091186055	-0.111853545	-1.226651879	0.219953461
ENSMUSG00000039395	Mreg	melanoregulin	protein_coding	525.6078523	0.985671065	0.999440966	1	72159442	72212307	-1	0.092015727	-0.02082182	-0.22628545	0.820979414
ENSMUSG00000097131	NA	NA	NA	121.0176982	1.016311409	0.999440966	NA	NA	NA	NA	0.164392365	0.023342528	0.141992775	0.887085713
ENSMUSG00000026189	Pecr	peroxisomal trans-2-enoyl-CoA reductase	protein_coding	47.61649982	1.082869637	0.999440966	1	72259167	72284314	-1	0.252136721	0.114859572	0.455544798	0.648717346
ENSMUSG00000026188	Tmem169	transmembrane protein 169	protein_coding	253.62908	1.099367006	0.999440966	1	72284369	72303104	1	0.118747905	0.136673088	1.150951568	0.249752161
ENSMUSG00000026187	Xrcc5	X-ray repair complementing defective repair in Chinese hamster cells 5	protein_coding	409.1326605	1.054610688	0.999440966	1	72307427	72394952	1	0.101622487	0.076710524	0.754857765	0.45033433
ENSMUSG00000039372	March4	membrane-associated ring finger (C3HC4) 4	protein_coding	391.0552661	0.984811195	0.999440966	1	72427112	72536930	-1	0.096528993	-0.022080933	-0.228749228	0.81906383
ENSMUSG00000039354	Smarcal1	SWI/SNF related matrix associated, actin dependent regulator of chromatin, subfamily a-like 1	protein_coding	803.4549957	0.98057164	0.999440966	1	72583251	72633134	1	0.071841639	-0.028305059	-0.393992385	0.693586661
ENSMUSG00000046330	Rpl37a	ribosomal protein L37a	protein_coding	1806.342827	0.961254354	0.999440966	1	72711290	72713813	1	0.071281566	-0.057009867	-0.799784147	0.42383587
ENSMUSG00000039323	Igfbp2	insulin-like growth factor binding protein 2	protein_coding	1136.824323	1.108439602	0.999440966	1	72824503	72852474	1	0.232557406	0.148530161	0.638681708	0.523030015
ENSMUSG00000026185	Igfbp5	insulin-like growth factor binding protein 5	protein_coding	3476.651717	1.067969074	0.999440966	1	72857932	72874884	-1	0.072824778	0.094869871	1.30271417	0.192672363
ENSMUSG00000006304	Arpc2	actin related protein 2/3 complex, subunit 2	protein_coding	2020.011033	0.985292439	0.999440966	1	74236084	74268209	1	0.052232869	-0.021376109	-0.409246312	0.682358911
ENSMUSG00000006299	Aamp	angio-associated migratory protein	protein_coding	2732.404467	1.005010149	0.999440966	1	74279840	74284738	-1	0.048646784	0.007210071	0.148212689	0.882174918
ENSMUSG00000026179	Pnkd	paroxysmal nonkinesiogenic dyskinesia	protein_coding	3666.167877	1.07086236	0.999440966	1	74284930	74353694	1	0.063135003	0.09877306	1.564473839	0.117706332
ENSMUSG00000006301	Tmbim1	transmembrane BAX inhibitor motif containing 1	protein_coding	1088.264834	1.067370531	0.999440966	1	74288247	74305622	-1	0.07227854	0.094061086	1.301369485	0.193132013
ENSMUSG00000073650	Catip	ciliogenesis associated TTC17 interacting protein	protein_coding	28.88131508	0.889953834	0.999440966	1	74362108	74369321	1	0.334437194	-0.168197596	-0.502927302	0.615015385
ENSMUSG00000026177	Slc11a1	solute carrier family 11 (proton-coupled divalent metal ion transporters), member 1	protein_coding	23.76421484	1.033803371	0.999440966	1	74375195	74386062	1	0.354037311	0.047961812	0.135471067	0.892239438
ENSMUSG00000026176	Ctdsp1	CTD (carboxy-terminal domain, RNA polymerase II, polypeptide A) small phosphatase 1	protein_coding	640.7349128	0.953314548	0.999440966	1	74391509	74397285	1	0.086692164	-0.068975782	-0.795640324	0.426241122
ENSMUSG00000026175	Vil1	villin 1	protein_coding	9.729573276	0.540985396	0.999440966	1	74409376	74435559	1	0.621133997	-0.886338447	-1.426968176	0.153589068
ENSMUSG00000033364	Usp37	ubiquitin specific peptidase 37	protein_coding	471.5207625	1.04497501	0.999440966	1	74435511	74544284	-1	0.089453654	0.063468441	0.709511998	0.478006808
ENSMUSG00000026174	Cnot9	CCR4-NOT transcription complex, subunit 9	protein_coding	533.4359627	1.00889662	0.999440966	1	74506058	74530842	1	0.080067351	0.012778351	0.159595026	0.873200098
ENSMUSG00000026173	Plcd4	phospholipase C, delta 4	protein_coding	492.6143145	1.033819289	0.999440966	1	74542888	74567794	1	0.088758943	0.047984025	0.540610599	0.588776011
ENSMUSG00000026135	Zfp142	zinc finger protein 142	protein_coding	523.9384212	1.04589654	0.999440966	1	74565127	74588246	-1	0.091337866	0.064740147	0.708798547	0.478449499
ENSMUSG00000026172	Bcs1l	BCS1-like (yeast)	protein_coding	292.6796414	1.076229822	0.999440966	1	74588289	74592443	1	0.108917906	0.105986189	0.97308324	0.330511933
ENSMUSG00000026171	Rnf25	ring finger protein 25	protein_coding	608.5657449	0.938771849	0.999440966	1	74593748	74601397	-1	0.083121191	-0.091153515	-1.096633883	0.272801469
ENSMUSG00000033276	Stk36	serine/threonine kinase 36	protein_coding	92.91294597	1.000470498	0.999440966	1	74601445	74636894	1	0.180027658	6.79E-04	0.003769564	0.99699233
ENSMUSG00000033257	Ttll4	tubulin tyrosine ligase-like family, member 4	protein_coding	385.7366726	0.897560307	0.999440966	1	74661745	74703730	1	0.094801746	-0.155919219	-1.644687206	0.100034332
ENSMUSG00000026170	Cyp27a1	cytochrome P450, family 27, subfamily a, polypeptide 1	protein_coding	309.4735457	1.005703369	0.999440966	1	74713574	74737892	1	0.121470244	0.008204846	0.067546142	0.94614693
ENSMUSG00000033227	Wnt6	wingless-type MMTV integration site family, member 6	protein_coding	63.26049043	0.841520108	0.999440966	1	74771892	74785322	1	0.223916939	-0.24893035	-1.111708437	0.266263531
ENSMUSG00000090071	Cdk5r2	cyclin-dependent kinase 5, regulatory subunit 2 (p39)	protein_coding	2047.370042	1.00799072	0.999440966	1	74854934	74857732	1	0.061152284	0.011482357	0.187766613	0.851059609
ENSMUSG00000055197	Fev	FEV transcription factor, ETS family member	protein_coding	36.76645385	1.368310223	0.999440966	1	74881509	74885419	-1	0.387833096	0.452395355	1.166469184	0.243424801
ENSMUSG00000006546	Cryba2	crystallin, beta A2	protein_coding	18.78582669	0.946929952	0.999440966	1	74889934	74893143	-1	0.506153716	-0.078670387	-0.155427855	0.876484026
ENSMUSG00000047021	Cfap65	cilia and flagella associated protein 65	protein_coding	53.41122403	1.206058491	0.999440966	1	74902071	74935599	-1	0.248399114	0.270299876	1.088167636	0.27652111
ENSMUSG00000026162	Nhej1	non-homologous end joining factor 1	protein_coding	27.42742185	1.06514563	0.999440966	1	74967139	75125200	-1	0.325405722	0.091050694	0.279806678	0.779625828
ENSMUSG00000033159	Cnppd1	cyclin Pas1/PHO80 domain containing 1	protein_coding	471.0976275	0.9348225	0.999440966	1	75134554	75142711	-1	0.085338728	-0.097235637	-1.139408091	0.254532983
ENSMUSG00000049339	Retreg2	reticulophagy regulator family member 2	protein_coding	3701.834828	0.941692671	0.999440966	1	75142778	75147913	1	0.048034903	-0.086671794	-1.804350353	0.071176401
ENSMUSG00000026197	Zfand2b	zinc finger, AN1 type domain 2B	protein_coding	227.3559879	1.023497914	0.999440966	1	75168646	75171629	1	0.134345734	0.033508162	0.249417387	0.803037937
ENSMUSG00000033124	Atg9a	autophagy related 9A	protein_coding	870.9529256	0.96398537	0.999440966	1	75180860	75192196	-1	0.071266255	-0.052916843	-0.742523139	0.457770438
ENSMUSG00000026199	Ankzf1	ankyrin repeat and zinc finger domain containing 1	protein_coding	289.3615507	0.974829346	0.999440966	1	75192151	75199387	1	0.121578752	-0.036778413	-0.302506912	0.762265665
ENSMUSG00000026200	Glb1l	galactosidase, beta 1-like	protein_coding	91.90761851	1.004246072	0.999440966	1	75198236	75210813	-1	0.199889481	0.006112818	0.03058099	0.975603703
ENSMUSG00000026201	Stk16	serine/threonine kinase 16	protein_coding	701.848949	0.929437778	0.999440966	1	75210838	75215606	1	0.076395223	-0.105569809	-1.381890196	0.167005419
ENSMUSG00000026202	Tuba4a	tubulin, alpha 4A	protein_coding	7462.752309	1.029316767	0.999440966	1	75214228	75219865	-1	0.044850484	0.041687032	0.929466721	0.352647264
ENSMUSG00000026203	Dnajb2	DnaJ heat shock protein family (Hsp40) member B2	protein_coding	2451.336915	0.970250504	0.999440966	1	75236406	75245692	1	0.051966861	-0.043570817	-0.838434663	0.401786629
ENSMUSG00000026204	Ptprn	protein tyrosine phosphatase, receptor type, N	protein_coding	3706.447126	1.048630978	0.999440966	1	75247027	75264502	-1	0.07009876	0.068507071	0.977293616	0.328423813
ENSMUSG00000033061	Resp18	regulated endocrine-specific protein 18	protein_coding	1579.75459	1.053864308	0.999440966	1	75272199	75278415	-1	0.154373658	0.075689122	0.490298173	0.62392292
ENSMUSG00000026209	Dnpep	aspartyl aminopeptidase	protein_coding	570.8178963	1.00764374	0.999440966	1	75307896	75317990	-1	0.088417513	0.010985654	0.124247488	0.901119323
ENSMUSG00000026208	Des	desmin	protein_coding	35.11462453	0.979985757	0.999440966	1	75360329	75368579	1	0.306004073	-0.029167314	-0.095316752	0.924063237
ENSMUSG00000026207	Speg	SPEG complex locus	protein_coding	1237.848362	0.989635023	0.999440966	1	75375297	75432320	1	0.067184066	-0.015031538	-0.223736645	0.82296223
ENSMUSG00000033021	Gmppa	GDP-mannose pyrophosphorylase A	protein_coding	637.9550832	0.955898266	0.999440966	1	75435930	75443179	1	0.090801029	-0.065071011	-0.716632966	0.473600598
ENSMUSG00000032997	Chpf	chondroitin polymerizing factor	protein_coding	1457.401651	1.041179238	0.999440966	1	75474569	75479307	-1	0.059617616	0.058218449	0.976530979	0.328801404
ENSMUSG00000026211	Obsl1	obscurin-like 1	protein_coding	289.4053815	0.865619798	0.999440966	1	75479310	75506452	-1	0.11919633	-0.208194599	-1.746652763	0.080697589
ENSMUSG00000051703	Tmem198	transmembrane protein 198	protein_coding	466.5318899	0.927947467	0.999440966	1	75479532	75485705	1	0.088054712	-0.107884961	-1.225203719	0.220498474
ENSMUSG00000032968	Inha	inhibin alpha	protein_coding	159.7320977	0.938507734	0.999440966	1	75507077	75510366	1	0.154911781	-0.091559462	-0.591042599	0.554491879
ENSMUSG00000026213	Stk11ip	serine/threonine kinase 11 interacting protein	protein_coding	386.6500571	0.985485761	0.999440966	1	75521529	75537335	1	0.097568404	-0.021093068	-0.216187487	0.828841607
ENSMUSG00000006576	Slc4a3	solute carrier family 4 (anion exchanger), member 3	protein_coding	1824.543401	1.009596087	0.999440966	1	75546266	75562172	1	0.054431288	0.013778223	0.253130577	0.800167311
ENSMUSG00000026235	Epha4	Eph receptor A4	protein_coding	640.7954135	1.038689386	0.999440966	1	77367185	77515088	-1	0.087120371	0.054764289	0.628604862	0.529607776
ENSMUSG00000004872	Pax3	paired box 3	protein_coding	101.1825439	0.831105518	0.999440966	1	78101267	78197134	-1	0.211310933	-0.26689644	-1.263050783	0.20657093
ENSMUSG00000032908	Sgpp2	sphingosine-1-phosphate phosphotase 2	protein_coding	1952.070215	1.072080733	0.999440966	1	78310345	78420289	1	0.055997028	0.100413552	1.793194319	0.072941858
ENSMUSG00000026245	Farsb	phenylalanyl-tRNA synthetase, beta subunit	protein_coding	1123.999197	1.021217923	0.999440966	1	78417975	78488897	-1	0.063075718	0.030290763	0.480228594	0.631064857
ENSMUSG00000090486	BC035947	cDNA sequence BC035947	protein_coding	93.86515638	1.084572699	0.999440966	1	78497026	78512158	-1	0.203915552	0.117126761	0.574388563	0.565704891
ENSMUSG00000032883	Acsl3	acyl-CoA synthetase long-chain family member 3	protein_coding	3713.601663	1.044477314	0.999440966	1	78657825	78707743	1	0.050067212	0.062781158	1.25393757	0.209864698
ENSMUSG00000079470	Utp14b	UTP14B small subunit processome component	protein_coding	202.3632786	1.201007338	0.999440966	1	78658038	78671512	1	0.141407062	0.264244966	1.868682942	0.061666939
ENSMUSG00000047330	Kcne4	potassium voltage-gated channel, Isk-related subfamily, gene 4	protein_coding	17.36404233	1.251501011	0.999440966	1	78816758	78820028	1	0.427184987	0.323659457	0.75765644	0.448656683
ENSMUSG00000050711	Scg2	secretogranin II	protein_coding	7539.800662	1.055722716	0.999440966	1	79434669	79440120	-1	0.069027439	0.078230962	1.133331366	0.257075125
ENSMUSG00000054702	Ap1s3	adaptor-related protein complex AP-1, sigma 3	protein_coding	26.90430181	0.738216516	0.999440966	1	79606876	79671972	-1	0.333344255	-0.43788408	-1.313609199	0.188977751
ENSMUSG00000073643	Wdfy1	WD repeat and FYVE domain containing 1	protein_coding	1045.420409	0.748705948	0.999440966	1	79702262	79776143	-1	0.48832521	-0.417528879	-0.855022168	0.392538876
ENSMUSG00000026248	Mrpl44	mitochondrial ribosomal protein L44	protein_coding	450.0233906	0.990173389	0.999440966	1	79776018	79781445	1	0.092586724	-0.014246918	-0.153876462	0.877707144
ENSMUSG00000026249	Serpine2	serine (or cysteine) peptidase inhibitor, clade E, member 2	protein_coding	3562.367857	0.949922127	0.999440966	1	79794197	79861180	-1	0.052428316	-0.074118847	-1.413717848	0.157444763
ENSMUSG00000004364	Cul3	cullin 3	protein_coding	3188.564359	1.037285327	0.999440966	1	80264923	80340480	-1	0.047608417	0.052812792	1.109316266	0.26729377
ENSMUSG00000038608	Dock10	dedicator of cytokinesis 10	protein_coding	637.4286027	1.031326334	0.999440966	1	80501073	80758527	-1	0.083862157	0.044500905	0.530643456	0.595665876
ENSMUSG00000054976	Nyap2	neuronal tyrosine-phophorylated phosphoinositide 3-kinase adaptor 2	protein_coding	300.6824215	0.968935651	0.999440966	1	81076950	81341764	1	0.104258804	-0.045527238	-0.436675241	0.662346887
ENSMUSG00000055980	Irs1	insulin receptor substrate 1	protein_coding	442.6128924	1.021230057	0.999440966	1	82233101	82291416	-1	0.089725629	0.030307906	0.337784264	0.735525769
ENSMUSG00000026142	Rhbdd1	rhomboid domain containing 1	protein_coding	209.5487652	0.970785687	0.999440966	1	82316452	82445366	1	0.131864498	-0.042775256	-0.324387967	0.745644328
ENSMUSG00000079465	Col4a3	collagen, type IV, alpha 3	protein_coding	13.17426169	1.308096909	0.999440966	1	82586921	82722059	1	0.502606755	0.387469426	0.770919654	0.440754557
ENSMUSG00000026150	Mff	mitochondrial fission factor	protein_coding	3592.119113	0.991487131	0.999440966	1	82724890	82752394	1	0.045892018	-0.012334047	-0.268762359	0.788112561
ENSMUSG00000026159	Agfg1	ArfGAP with FG repeats 1	protein_coding	1704.052635	1.059501596	0.999440966	1	82839483	82901182	1	0.06068545	0.083385761	1.37406514	0.169421461
ENSMUSG00000038496	Slc19a3	solute carrier family 19, member 3	protein_coding	70.81506307	1.205238882	0.999440966	1	83012523	83038448	-1	0.218326414	0.269319121	1.233561782	0.217366242
ENSMUSG00000053161	Daw1	dynein assembly factor with WDR repeat domains 1	protein_coding	8.381400276	1.189318563	0.999440966	1	83159752	83210574	1	0.610253496	0.250135197	0.409887364	0.681888575
ENSMUSG00000026163	Sphkap	SPHK1 interactor, AKAP domain containing	protein_coding	7660.351091	0.989858839	0.999440966	1	83254139	83408200	-1	0.063820278	-0.014705294	-0.230417271	0.817767542
ENSMUSG00000045658	Pid1	phosphotyrosine interaction domain containing 1	protein_coding	666.7165654	1.01043468	0.999440966	1	84036296	84364180	-1	0.077944953	0.014976061	0.192136376	0.847635382
ENSMUSG00000036766	Dner	delta/notch-like EGF repeat containing	protein_coding	9665.020981	0.989519543	0.999440966	1	84369839	84696221	-1	0.055516486	-0.015199895	-0.273790651	0.784245508
ENSMUSG00000026219	Trip12	thyroid hormone receptor interactor 12	protein_coding	2415.345436	1.033609102	0.999440966	1	84721189	84840516	-1	0.054217139	0.04769068	0.879623697	0.379063197
ENSMUSG00000073633	Fbxo36	F-box protein 36	protein_coding	49.93924963	0.902534014	0.999440966	1	84839841	84900487	1	0.244512969	-0.14794679	-0.605067251	0.545134313
ENSMUSG00000026220	Slc16a14	solute carrier family 16 (monocarboxylic acid transporters), member 14	protein_coding	52.63253258	0.983532814	0.999440966	1	84905898	84935134	-1	0.2457957	-0.023954908	-0.097458613	0.9223622
ENSMUSG00000070034	Sp110	Sp110 nuclear body protein	protein_coding	18.87493165	0.802286452	0.999440966	1	85576899	85598817	-1	0.442865101	-0.317810659	-0.717624076	0.472989108
ENSMUSG00000070031	Sp140	Sp140 nuclear body protein	protein_coding	10.83310116	0.794344265	0.999440966	1	85600378	85645037	1	0.547087767	-0.332163695	-0.607148825	0.54375215
ENSMUSG00000026222	Sp100	nuclear antigen Sp100	protein_coding	77.31872301	0.888082206	0.999440966	1	85649988	85709998	1	0.205411724	-0.171234868	-0.833617795	0.404496395
ENSMUSG00000026224	4933407L21Rik	RIKEN cDNA 4933407L21 gene	protein_coding	48.76488855	0.959088426	0.999440966	1	85928483	85940624	1	0.257399288	-0.060264261	-0.234127535	0.81488597
ENSMUSG00000026227	2810459M11Rik	RIKEN cDNA 2810459M11 gene	protein_coding	149.0432719	0.88620901	0.999440966	1	86045863	86055456	1	0.142705922	-0.1742811	-1.221260458	0.22198742
ENSMUSG00000026229	Psmd1	proteasome (prosome, macropain) 26S subunit, non-ATPase, 1	protein_coding	1986.670313	0.994851747	0.999440966	1	86064387	86139151	1	0.052601457	-0.007446544	-0.14156536	0.88742333
ENSMUSG00000062590	Armc9	armadillo repeat containing 9	protein_coding	332.6223213	1.056958606	0.999440966	1	86154780	86278284	1	0.100277747	0.079918877	0.796975199	0.425465435
ENSMUSG00000079445	B3gnt7	UDP-GlcNAc:betaGal beta-1,3-N-acetylglucosaminyltransferase 7	protein_coding	11.52407826	0.962597024	0.999440966	1	86302832	86307305	1	0.547372247	-0.054996132	-0.100473001	0.919968816
ENSMUSG00000073627	NA	NA	NA	21.41773207	0.707438578	0.999440966	NA	NA	NA	NA	0.412628661	-0.4993232	-1.210103046	0.226239354
ENSMUSG00000026238	Ptma	prothymosin alpha	protein_coding	4238.155005	0.967834937	0.999440966	1	86526726	86530712	1	0.043939344	-0.047167076	-1.073458813	0.283065309
ENSMUSG00000026240	Cops7b	COP9 signalosome subunit 7B	protein_coding	242.3233461	0.934993208	0.999440966	1	86582904	86609375	1	0.117849216	-0.09697221	-0.822849849	0.410593385
ENSMUSG00000026241	Nppc	natriuretic peptide type C	protein_coding	102.3183327	1.176194308	0.999440966	1	86666291	86670571	-1	0.182099644	0.234126414	1.285704953	0.198546052
ENSMUSG00000053333	Dis3l2	DIS3 like 3'-5' exoribonuclease 2	protein_coding	413.8521641	1.01377716	0.999440966	1	86703808	87050095	1	0.092364183	0.019740567	0.213725343	0.830761247
ENSMUSG00000084106	Gm6136	predicted pseudogene 6136	processed_pseudogene	8.115394738	0.900412654	0.999440966	1	86908793	86909683	-1	0.618389162	-0.151341763	-0.244735471	0.806661261
ENSMUSG00000026247	Ecel1	endothelin converting enzyme-like 1	protein_coding	161.7738485	1.369623148	0.999440966	1	87147655	87156521	-1	0.348154084	0.45377899	1.303385516	0.192443179
ENSMUSG00000026254	Eif4e2	eukaryotic translation initiation factor 4E member 2	protein_coding	915.8533745	0.970680959	0.999440966	1	87213914	87240488	1	0.065017794	-0.042930903	-0.660294675	0.509064747
ENSMUSG00000026255	Efhd1	EF hand domain containing 1	protein_coding	928.0773809	0.934600225	0.999440966	1	87264363	87310839	1	0.072579921	-0.097578711	-1.344431205	0.178808989
ENSMUSG00000048000	Gigyf2	GRB10 interacting GYF protein 2	protein_coding	1195.208614	0.990110038	0.999440966	1	87326998	87450796	1	0.060565336	-0.014339224	-0.236756282	0.812845869
ENSMUSG00000079436	Kcnj13	potassium inwardly-rectifying channel, subfamily J, member 13	protein_coding	155.2633937	1.29362331	0.999440966	1	87386363	87394729	-1	0.454699652	0.371417581	0.816841577	0.414018968
ENSMUSG00000026259	Ngef	neuronal guanine nucleotide exchange factor	protein_coding	645.4143003	0.954269719	0.999440966	1	87476834	87573870	-1	0.097974497	-0.067531001	-0.689271218	0.490652607
ENSMUSG00000079434	Neu2	neuraminidase 2	protein_coding	20.92067259	1.187109401	0.999440966	1	87509889	87597845	1	0.413463002	0.247452896	0.598488606	0.549513959
ENSMUSG00000026288	Inpp5d	inositol polyphosphate-5-phosphatase D	protein_coding	73.55539218	0.841099184	0.999440966	1	87620312	87720507	1	0.197645611	-0.249652159	-1.263130296	0.206542358
ENSMUSG00000070738	Dgkd	diacylglycerol kinase, delta	protein_coding	2934.861589	1.000851055	0.999440966	1	87853287	87945180	1	0.058877796	0.00122729	0.020844703	0.983369537
ENSMUSG00000101942	NA	NA	NA	20.85797751	1.482368502	0.999440966	NA	NA	NA	NA	0.383973029	0.567904132	1.479020893	0.139134731
ENSMUSG00000005501	Usp40	ubiquitin specific peptidase 40	protein_coding	288.5912203	1.019199875	0.999440966	1	87945119	88008551	-1	0.106964457	0.027437006	0.256505825	0.797560283
ENSMUSG00000081984	Dnajb3	DnaJ heat shock protein family (Hsp40) member B3	protein_coding	26.22122589	0.808601972	0.999440966	1	88204732	88205782	-1	0.361278934	-0.306498374	-0.848370456	0.396231691
ENSMUSG00000044783	Hjurp	Holliday junction recognition protein	protein_coding	1367.865509	0.973192426	0.999440966	1	88262471	88277633	-1	0.061523058	-0.039203003	-0.637208292	0.523989177
ENSMUSG00000036251	Trpm8	transient receptor potential cation channel, subfamily M, member 8	protein_coding	10.00624557	0.559584963	0.999440966	1	88277661	88389293	1	0.567147208	-0.8375709	-1.476813935	0.13972552
ENSMUSG00000049866	Arl4c	ADP-ribosylation factor-like 4C	protein_coding	2337.798926	1.02152778	0.999440966	1	88673125	88702221	-1	0.049197769	0.030728439	0.624590086	0.532240128
ENSMUSG00000036206	Sh3bp4	SH3-domain binding protein 4	protein_coding	331.4581997	1.048843234	0.999440966	1	89070415	89155068	1	0.102568536	0.068799061	0.670761845	0.502372258
ENSMUSG00000055013	Agap1	ArfGAP with GTPase domain, ankyrin repeat and PH domain 1	protein_coding	2789.572173	1.029007434	0.999440966	1	89454806	89897617	1	0.048713914	0.041253405	0.846850557	0.397078424
ENSMUSG00000067081	Asb18	ankyrin repeat and SOCS box-containing 18	protein_coding	18.39294417	0.865408415	0.999440966	1	89950220	90014666	-1	0.408933584	-0.208546946	-0.509977547	0.610067192
ENSMUSG00000026301	Iqca	IQ motif containing with AAA domain	protein_coding	22.47501839	1.09390354	0.999440966	1	90042132	90153401	-1	0.438087405	0.129485528	0.295570077	0.767558429
ENSMUSG00000044337	Ackr3	atypical chemokine receptor 3	protein_coding	165.1491719	0.856606285	0.999440966	1	90203980	90216751	1	0.137231755	-0.223295832	-1.62714404	0.103706509
ENSMUSG00000034432	Cops8	COP9 signalosome subunit 8	protein_coding	1448.334707	1.037631989	0.999440966	1	90602981	90613341	1	0.054723064	0.053294862	0.973901272	0.330105562
ENSMUSG00000048126	Col6a3	collagen, type VI, alpha 3	protein_coding	56.21379763	1.092532928	0.999440966	1	90765923	90843971	-1	0.272717808	0.127676762	0.468164376	0.639667046
ENSMUSG00000026303	Mlph	melanophilin	protein_coding	79.77302251	1.170403155	0.999440966	1	90915085	90951142	1	0.231194216	0.227005563	0.981882536	0.32615772
ENSMUSG00000026305	Lrrfip1	leucine rich repeat (in FLII) interacting protein 1	protein_coding	693.5600774	0.997391003	0.999440966	1	90998737	91128944	1	0.075176272	-0.003768906	-0.050134255	0.960015402
ENSMUSG00000034353	Ramp1	receptor (calcitonin) activity modifying protein 1	protein_coding	745.6321994	0.996986803	0.999440966	1	91179822	91225196	1	0.079403362	-0.004353687	-0.054830009	0.956273892
ENSMUSG00000034343	Ube2f	ubiquitin-conjugating enzyme E2F (putative)	protein_coding	918.50103	1.003168941	0.999440966	1	91250304	91290337	1	0.066092435	0.004564586	0.069063671	0.944938938
ENSMUSG00000026307	Scly	selenocysteine lyase	protein_coding	341.6563207	1.066776083	0.999440966	1	91298338	91321075	1	0.105482313	0.093257385	0.884104475	0.376639818
ENSMUSG00000026309	Ilkap	integrin-linked kinase-associated serine/threonine phosphatase 2C	protein_coding	735.1352887	0.978068172	0.999440966	1	91373861	91398815	-1	0.072531338	-0.03199307	-0.441093063	0.659145626
ENSMUSG00000067071	Hes6	hairy and enhancer of split 6	protein_coding	222.8156816	0.937001387	0.999440966	1	91411483	91414038	-1	0.123923035	-0.093876911	-0.757542062	0.448725176
ENSMUSG00000055866	Per2	period circadian clock 2	protein_coding	445.3377194	0.892526147	0.999440966	1	91415982	91459324	-1	0.098606856	-0.16403366	-1.663511713	0.096210048
ENSMUSG00000034292	Traf3ip1	TRAF3 interacting protein 1	protein_coding	299.3453971	1.091268818	0.999440966	1	91494647	91529307	1	0.106596141	0.126006532	1.182092813	0.237168876
ENSMUSG00000026311	Asb1	ankyrin repeat and SOCS box-containing 1	protein_coding	566.8732399	1.079307424	0.999440966	1	91540544	91559589	1	0.08449036	0.110105853	1.303176513	0.192514507
ENSMUSG00000026313	Hdac4	histone deacetylase 4	protein_coding	680.0915985	1.007214189	0.999440966	1	91928779	92195699	-1	0.079384269	0.010370511	0.130636857	0.896062585
ENSMUSG00000026260	Ndufa10	NADH:ubiquinone oxidoreductase subunit A10	protein_coding	3057.423556	1.014897948	0.999440966	1	92439010	92473860	-1	0.047774645	0.021334665	0.446568791	0.655186433
ENSMUSG00000073616	Cops9	COP9 signalosome subunit 9	protein_coding	920.1995392	1.039081317	0.999440966	1	92637145	92641985	-1	0.069138449	0.055308562	0.799968223	0.423729208
ENSMUSG00000034220	Gpc1	glypican 1	protein_coding	1237.880541	1.001158207	0.999440966	1	92831645	92860779	1	0.066238779	0.001669972	0.025211397	0.979886346
ENSMUSG00000101995	NA	NA	NA	9.38815876	1.013506664	0.999440966	NA	NA	NA	NA	0.565941777	0.019355574	0.034200646	0.972717151
ENSMUSG00000034212	Ankmy1	ankyrin repeat and MYND domain containing 1	protein_coding	9.534785921	0.952672153	0.999440966	1	92859803	92902906	-1	0.553212487	-0.069948276	-0.126440161	0.899383513
ENSMUSG00000047067	Dusp28	dual specificity phosphatase 28	protein_coding	361.2894604	0.997376663	0.999440966	1	92906981	92908435	1	0.094719287	-0.003789648	-0.040009256	0.968085747
ENSMUSG00000097251	NA	NA	NA	43.59412368	1.149926893	0.999440966	NA	NA	NA	NA	0.268818196	0.201542144	0.749734011	0.45341492
ENSMUSG00000026269	Rnpepl1	arginyl aminopeptidase (aminopeptidase B)-like 1	protein_coding	495.5355446	1.020067718	0.999440966	1	92910783	92924384	1	0.094869232	0.02866493	0.302152021	0.762536178
ENSMUSG00000026270	Capn10	calpain 10	protein_coding	558.4567137	0.963593994	0.999440966	1	92934376	92947941	1	0.0828035	-0.053502694	-0.646140483	0.51818838
ENSMUSG00000026271	Gpr35	G protein-coupled receptor 35	protein_coding	8.649657338	0.827197693	0.999440966	1	92950865	92986391	1	0.604073919	-0.273695933	-0.453083512	0.650488607
ENSMUSG00000014602	Kif1a	kinesin family member 1A	protein_coding	13532.11561	1.063978121	0.999440966	1	93015464	93101951	-1	0.048199488	0.089468485	1.856212348	0.063423297
ENSMUSG00000084989	Crocc2	ciliary rootlet coiled-coil, rootletin family member 2	protein_coding	14.64634857	1.248647558	0.999440966	1	93168725	93231072	1	0.445597043	0.320366321	0.718959712	0.472165744
ENSMUSG00000047793	Sned1	sushi, nidogen and EGF-like domains 1	protein_coding	392.6964291	0.978358021	0.999440966	1	93235841	93301065	1	0.102677001	-0.031565593	-0.307426127	0.758519044
ENSMUSG00000026273	Mterf4	mitochondrial transcription termination factor 4	protein_coding	256.4297858	0.948531537	0.999440966	1	93299211	93305915	-1	0.110653866	-0.076232354	-0.688926255	0.490869676
ENSMUSG00000026274	Pask	PAS domain containing serine/threonine kinase	protein_coding	44.43810549	1.023389065	0.999440966	1	93308770	93343482	-1	0.264100375	0.033354724	0.126295632	0.899497914
ENSMUSG00000026275	Ppp1r7	protein phosphatase 1, regulatory subunit 7	protein_coding	1526.669081	1.035424767	0.999440966	1	93342854	93373489	1	0.054593694	0.050222733	0.919936526	0.35760593
ENSMUSG00000034107	Ano7	anoctamin 7	protein_coding	8.141014667	0.67538069	0.999440966	1	93373930	93404303	1	0.611537892	-0.566227163	-0.925906914	0.354494358
ENSMUSG00000034088	Hdlbp	high density lipoprotein (HDL) binding protein	protein_coding	3510.52391	1.029043143	0.999440966	1	93405940	93478815	-1	0.045997654	0.041303469	0.897947282	0.369213655
ENSMUSG00000026276	Sept2	septin 2	protein_coding	12.66201705	1.078479623	0.999440966	1	93478964	93510260	1	0.482381793	0.108998918	0.22595985	0.821232648
ENSMUSG00000034066	Farp2	FERM, RhoGEF and pleckstrin domain protein 2	protein_coding	148.3822384	1.032199774	0.999440966	1	93512079	93621976	1	0.149792591	0.04572222	0.305236855	0.760185764
ENSMUSG00000026277	Stk25	serine/threonine kinase 25 (yeast)	protein_coding	2811.281038	0.93918242	0.999440966	1	93619751	93658659	-1	0.047947051	-0.090522692	-1.887972042	0.059029704
ENSMUSG00000026278	Bok	BCL2-related ovarian killer	protein_coding	237.0520805	0.890367363	0.999440966	1	93685660	93695764	1	0.118972111	-0.167527384	-1.408123148	0.159094608
ENSMUSG00000026279	Thap4	THAP domain containing 4	protein_coding	343.7739256	1.001121151	0.999440966	1	93701935	93754864	-1	0.100818158	0.001616573	0.016034539	0.987206837
ENSMUSG00000026280	Atg4b	autophagy related 4B, cysteine peptidase	protein_coding	1216.965605	0.950707309	0.999440966	1	93751500	93790610	1	0.057602573	-0.072926843	-1.266034467	0.205500743
ENSMUSG00000026281	Dtymk	deoxythymidylate kinase	protein_coding	383.7037043	0.902673527	0.999440966	1	93792576	93801934	-1	0.095427782	-0.147723797	-1.548016668	0.121618284
ENSMUSG00000026283	Ing5	inhibitor of growth family, member 5	protein_coding	218.6016443	1.003785377	0.999440966	1	93803965	93822101	1	0.120303934	0.005450835	0.045308864	0.963861122
ENSMUSG00000073609	D2hgdh	D-2-hydroxyglutarate dehydrogenase	protein_coding	160.183653	1.120948948	0.999440966	1	93824909	93852348	1	0.13883107	0.164720574	1.18648206	0.235431982
ENSMUSG00000034000	Neu4	sialidase 4	protein_coding	136.5849729	1.102852375	0.999440966	1	94020451	94028334	1	0.155787426	0.141239688	0.906618027	0.364608826
ENSMUSG00000051185	Fam174a	family with sequence similarity 174, member A	protein_coding	774.9276595	1.04081183	0.999440966	1	95313623	95335284	1	0.069879388	0.057709265	0.825841014	0.408894285
ENSMUSG00000081051	Gm15427	predicted pseudogene 15427	processed_pseudogene	11.17026515	1.278441008	0.999440966	1	95498621	95499151	1	0.506975929	0.354385591	0.699018573	0.484540424
ENSMUSG00000040710	St8sia4	ST8 alpha-N-acetyl-neuraminide alpha-2,8-sialyltransferase 4	protein_coding	269.2260084	1.01980077	0.999440966	1	95587682	95667571	-1	0.124173003	0.028287332	0.227805812	0.819797208
ENSMUSG00000040693	Slco4c1	solute carrier organic anion transporter family, member 4C1	protein_coding	31.28323452	1.126469127	0.999440966	1	96816270	96872171	-1	0.316524852	0.171807775	0.54279395	0.587271679
ENSMUSG00000097814	NA	NA	NA	16.47190296	1.088242255	0.999440966	NA	NA	NA	NA	0.425220488	0.121999753	0.286909395	0.774181697
ENSMUSG00000044768	D1Ertd622e	DNA segment, Chr 1, ERATO Doi 622, expressed	protein_coding	728.9295467	1.022854186	0.999440966	1	97606318	97662074	-1	0.073712466	0.032600495	0.442265691	0.658296955
ENSMUSG00000026333	Gin1	gypsy retrotransposon integrase 1	protein_coding	126.2316969	1.013709646	0.999440966	1	97770172	97793709	1	0.163170526	0.019644484	0.120392357	0.904172345
ENSMUSG00000026335	Pam	peptidylglycine alpha-amidating monooxygenase	protein_coding	2328.395102	0.93550654	0.999440966	1	97795114	98095646	-1	0.082006492	-0.096180356	-1.172838307	0.240860653
ENSMUSG00000089706	NA	NA	NA	18.25451921	0.941809308	0.999440966	NA	NA	NA	NA	0.392635613	-0.086493113	-0.220288507	0.82564647
ENSMUSG00000067028	Cntnap5b	contactin associated protein-like 5B	protein_coding	287.2295924	1.052716286	0.999440966	1	99772765	100485942	1	0.128760636	0.074116673	0.575615926	0.564874814
ENSMUSG00000082431	Prdx2-ps1	peroxiredoxin 2, pseudogene 1	processed_pseudogene	11.42055689	0.927510566	0.999440966	1	99790429	99791025	-1	0.696689423	-0.108564379	-0.155828946	0.876167853
ENSMUSG00000050840	Cdh20	cadherin 20	protein_coding	602.7534872	0.962398972	0.999440966	1	104768529	104995481	1	0.089670195	-0.055292994	-0.616626225	0.537481293
ENSMUSG00000047496	Rnf152	ring finger protein 152	protein_coding	1365.955931	1.033452692	0.999440966	1	105276914	105356710	-1	0.075362215	0.047472349	0.629922416	0.528745346
ENSMUSG00000056536	Pign	phosphatidylinositol glycan anchor biosynthesis, class N	protein_coding	266.1545365	1.086646835	0.999440966	1	105518422	105663677	-1	0.122729403	0.119883134	0.97680858	0.328663927
ENSMUSG00000026319	Relch	RAB11 binding and LisH domain, coiled-coil and HEAT repeat containing	protein_coding	1119.005012	1.044191875	0.999440966	1	105663861	105755191	1	0.066063157	0.062386838	0.94435145	0.344990082
ENSMUSG00000026321	Tnfrsf11a	tumor necrosis factor receptor superfamily, member 11a, NFKB activator	protein_coding	35.64620172	1.144456139	0.999440966	1	105780718	105847981	1	0.29373903	0.194662173	0.662704487	0.507519835
ENSMUSG00000099843	NA	NA	NA	25.81186077	1.07996109	0.999440966	NA	NA	NA	NA	0.358269972	0.110979334	0.309764542	0.756740018
ENSMUSG00000038866	Zcchc2	zinc finger, CCHC domain containing 2	protein_coding	443.5060248	1.026060044	0.999440966	1	105990406	106034074	1	0.094226233	0.037115158	0.393894107	0.693659221
ENSMUSG00000044340	Phlpp1	PH domain and leucine rich repeat protein phosphatase 1	protein_coding	1960.546715	1.013925108	0.999440966	1	106171752	106394250	1	0.055746	0.019951094	0.357892837	0.720423512
ENSMUSG00000057329	Bcl2	B cell leukemia/lymphoma 2	protein_coding	412.4722469	1.018206698	0.999440966	1	106538178	106714274	-1	0.100028145	0.026030461	0.260231371	0.794685307
ENSMUSG00000009905	Kdsr	3-ketodihydrosphingosine reductase	protein_coding	693.3261196	0.951949708	0.999440966	1	106720459	106759727	-1	0.079347769	-0.071042738	-0.895333783	0.370608686
ENSMUSG00000026315	Serpinb8	serine (or cysteine) peptidase inhibitor, clade B, member 8	protein_coding	28.63719856	0.851409527	0.999440966	1	107590006	107610484	1	0.319622692	-0.232074861	-0.726090065	0.467783559
ENSMUSG00000026312	Cdh7	cadherin 7, type 2	protein_coding	799.6306425	1.045825207	0.999440966	1	109982431	110140157	1	0.07916609	0.064641748	0.81653329	0.414195192
ENSMUSG00000047216	Cdh19	cadherin 19, type 2	protein_coding	188.1966416	1.093095715	0.999440966	1	110888326	110977584	-1	0.1441588	0.128419734	0.890821325	0.373025033
ENSMUSG00000038702	Dsel	dermatan sulfate epimerase-like	protein_coding	215.1631152	1.044516823	0.999440966	1	111858702	111864918	-1	0.125203674	0.062835728	0.501868087	0.615760315
ENSMUSG00000100515	Gm17916	predicted gene, 17916	transcribed_processed_pseudogene	14.08688347	1.359551985	0.999440966	1	115668988	115684624	-1	0.456222836	0.443131316	0.971304551	0.331396643
ENSMUSG00000070695	Cntnap5a	contactin associated protein-like 5A	protein_coding	427.4026642	1.09976216	0.999440966	1	115684756	116587323	1	0.09310093	0.137191553	1.473578762	0.140595043
ENSMUSG00000026374	Tsn	translin	protein_coding	1888.777585	1.068815997	0.999440966	1	118294778	118311739	-1	0.055770857	0.096013506	1.721571294	0.085147207
ENSMUSG00000026377	Nifk	nucleolar protein interacting with the FHA domain of MKI67	protein_coding	491.5055595	0.983929768	0.999440966	1	118321839	118333822	1	0.098381478	-0.023372754	-0.237572707	0.812212521
ENSMUSG00000064302	Clasp1	CLIP associating protein 1	protein_coding	1509.448498	1.069919181	0.999440966	1	118389058	118612678	1	0.056621714	0.097501823	1.721986443	0.085071974
ENSMUSG00000026380	Tfcp2l1	transcription factor CP2-like 1	protein_coding	17.15682194	1.063372528	0.999440966	1	118627945	118685168	1	0.43969759	0.0886471	0.201609247	0.840222216
ENSMUSG00000048402	Gli2	GLI-Kruppel family member GLI2	protein_coding	81.27645651	0.977459263	0.999440966	1	118834132	119053619	-1	0.202456374	-0.032891518	-0.16246225	0.870941854
ENSMUSG00000101179	NA	NA	NA	8.945011681	1.080380079	0.999440966	NA	NA	NA	NA	0.566570399	0.111538943	0.196866873	0.843931718
ENSMUSG00000037035	Inhbb	inhibin beta-B	protein_coding	216.9179132	1.102337975	0.999440966	1	119415465	119422248	-1	0.122748144	0.140566619	1.145162888	0.252141689
ENSMUSG00000004451	Ralb	v-ral simian leukemia viral oncogene B	protein_coding	421.1763739	1.042767138	0.999440966	1	119470305	119504794	-1	0.090448843	0.060417023	0.667968996	0.504153383
ENSMUSG00000098923	Tmem185b	transmembrane protein 185B	protein_coding	280.866096	0.961120592	0.999440966	1	119526160	119528983	1	0.111273995	-0.057210637	-0.514142028	0.607152695
ENSMUSG00000026383	Epb41l5	erythrocyte membrane protein band 4.1 like 5	protein_coding	126.6014154	1.04289894	0.999440966	1	119545037	119649000	-1	0.172230361	0.060599364	0.351850644	0.724950276
ENSMUSG00000026384	Ptpn4	protein tyrosine phosphatase, non-receptor type 4	protein_coding	2378.993673	1.052970942	0.999440966	1	119652467	119837613	-1	0.065707286	0.074465624	1.133293248	0.257091126
ENSMUSG00000036975	Tmem177	transmembrane protein 177	protein_coding	212.6240639	1.117583264	0.999440966	1	119907890	119913208	-1	0.131850994	0.160382321	1.216390689	0.223836129
ENSMUSG00000050777	Tmem37	transmembrane protein 37	protein_coding	17.01404657	0.834164018	0.999440966	1	120067377	120074074	-1	0.417615254	-0.261597013	-0.626406747	0.531048185
ENSMUSG00000026385	Dbi	diazepam binding inhibitor	protein_coding	4269.31442	0.985484512	0.999440966	1	120113280	120121078	-1	0.0567003	-0.021094897	-0.372042065	0.70986153
ENSMUSG00000026388	3110009E18Rik	RIKEN cDNA 3110009E18 gene	protein_coding	21.19323697	0.973328781	0.999440966	1	120121187	120188189	1	0.363319528	-0.039000879	-0.107345949	0.914514533
ENSMUSG00000026389	Steap3	STEAP family member 3	protein_coding	69.60655295	0.906597233	0.999440966	1	120190757	120272705	-1	0.230809161	-0.141466337	-0.612914739	0.539932717
ENSMUSG00000036907	C1ql2	complement component 1, q subcomponent-like 2	protein_coding	107.7711174	0.579289415	0.999440966	1	120340582	120343174	1	0.607153197	-0.787643791	-1.297273563	0.194537077
ENSMUSG00000097881	NA	NA	NA	34.80267766	1.06667832	0.999440966	NA	NA	NA	NA	0.31500397	0.093125166	0.295631722	0.767511345
ENSMUSG00000003721	Insig2	insulin induced gene 2	protein_coding	1072.365991	0.948695262	0.999440966	1	121304353	121332589	-1	0.063154326	-0.075983352	-1.203137728	0.228923028
ENSMUSG00000104253	NA	NA	NA	11.64744362	1.494499397	0.999440966	NA	NA	NA	NA	0.559758612	0.579662315	1.035557654	0.300408556
ENSMUSG00000026339	Ccdc93	coiled-coil domain containing 93	protein_coding	465.378148	1.025062261	0.999440966	1	121431049	121506460	1	0.101156719	0.03571154	0.353031814	0.72406459
ENSMUSG00000050534	Htr5b	5-hydroxytryptamine (serotonin) receptor 5B	protein_coding	13.58427404	1.646261501	0.999440966	1	121509842	121528465	-1	0.522436639	0.71919352	1.376613863	0.168631663
ENSMUSG00000001674	Ddx18	DEAD (Asp-Glu-Ala-Asp) box polypeptide 18	protein_coding	407.5878598	0.956524232	0.999440966	1	121553835	121567989	-1	0.100373763	-0.064126577	-0.638877883	0.522902377
ENSMUSG00000036815	Dpp10	dipeptidylpeptidase 10	protein_coding	3209.045269	0.940903535	0.999440966	1	123321471	124846039	-1	0.056018958	-0.087881275	-1.568777403	0.116699816
ENSMUSG00000026341	Actr3	ARP3 actin-related protein 3	protein_coding	3123.197962	1.007274328	0.999440966	1	125392905	125435727	-1	0.049598409	0.01045665	0.210826325	0.833022796
ENSMUSG00000026342	Slc35f5	solute carrier family 35, member F5	protein_coding	275.4490796	0.911401203	0.999440966	1	125560595	125595820	1	0.106704369	-0.13384182	-1.254323711	0.209724369
ENSMUSG00000026344	Lypd1	Ly6/Plaur domain containing 1	protein_coding	701.7266732	1.039374388	0.999440966	1	125867622	125913101	-1	0.082508966	0.055715415	0.675264975	0.499507432
ENSMUSG00000049690	Nckap5	NCK-associated protein 5	protein_coding	52.81729183	1.130448478	0.999440966	1	125913620	126830799	-1	0.242670735	0.17689524	0.728951681	0.46603122
ENSMUSG00000036155	Mgat5	mannoside acetylglucosaminyltransferase 5	protein_coding	1870.085183	1.015790425	0.999440966	1	127205015	127488336	1	0.062311444	0.022602781	0.362738834	0.716799987
ENSMUSG00000026347	Tmem163	transmembrane protein 163	protein_coding	2439.128173	1.098442859	0.999440966	1	127486546	127679548	-1	0.315958895	0.135459823	0.428726093	0.66812257
ENSMUSG00000026349	Ccnt2	cyclin T2	protein_coding	861.1746886	0.996036947	0.999440966	1	127774164	127808061	1	0.075753869	-0.005728837	-0.075624347	0.939717966
ENSMUSG00000051590	Map3k19	mitogen-activated protein kinase kinase kinase 19	protein_coding	72.39782804	1.143018979	0.999440966	1	127814791	127855031	-1	0.223662935	0.192849359	0.862232087	0.388559816
ENSMUSG00000036104	Rab3gap1	RAB3 GTPase activating protein subunit 1	protein_coding	1702.955142	1.063726222	0.999440966	1	127868773	127943868	1	0.053720922	0.089126882	1.659072098	0.097101265
ENSMUSG00000036086	Zranb3	zinc finger, RAN-binding domain containing 3	protein_coding	65.44489129	1.002283084	0.999440966	1	127954184	128103047	-1	0.219641668	0.00329004	0.014979125	0.988048834
ENSMUSG00000056211	R3hdm1	R3H domain containing 1	protein_coding	1161.020367	0.98264759	0.999440966	1	128103301	128237736	1	0.062626174	-0.025253984	-0.403249668	0.686764565
ENSMUSG00000026353	Ubxn4	UBX domain protein 4	protein_coding	1510.732881	1.022595431	0.999440966	1	128243964	128279378	1	0.057211058	0.032235486	0.563448519	0.573129506
ENSMUSG00000026354	Lct	lactase	protein_coding	10.52290407	1.125601264	0.999440966	1	128284756	128328318	-1	0.580417347	0.170695853	0.294091577	0.768687927
ENSMUSG00000026355	Mcm6	minichromosome maintenance complex component 6	protein_coding	34.7513202	0.904163707	0.999440966	1	128331590	128359664	-1	0.845302594	-0.145344086	-0.171943263	0.863482134
ENSMUSG00000026356	Dars	aspartyl-tRNA synthetase	protein_coding	1026.981842	1.015950928	0.999440966	1	128363707	128417368	-1	0.075968157	0.022830719	0.300530118	0.763772826
ENSMUSG00000045382	Cxcr4	chemokine (C-X-C motif) receptor 4	protein_coding	53.57809421	1.007786868	0.999440966	1	128588199	128592293	-1	0.259927879	0.011190562	0.043052566	0.965659631
ENSMUSG00000042581	Thsd7b	thrombospondin, type I, domain containing 7B	protein_coding	64.30485259	0.917916478	0.999440966	1	129273302	130219278	1	0.251180446	-0.123565208	-0.491938006	0.62276317
ENSMUSG00000026399	Cd55	CD55 molecule, decay accelerating factor for complement	protein_coding	118.3464421	1.059352897	0.999440966	1	130439027	130462744	-1	0.158227436	0.083183267	0.525719619	0.599083031
ENSMUSG00000026409	Pfkfb2	6-phosphofructo-2-kinase/fructose-2,6-biphosphatase 2	protein_coding	256.6675399	0.908674685	0.999440966	1	130689182	130729253	-1	0.117775911	-0.138164208	-1.173110926	0.240751326
ENSMUSG00000046404	Yod1	YOD1 deubiquitinase	protein_coding	315.5680726	1.001494771	0.999440966	1	130717327	130724358	1	0.104672328	0.002154888	0.020586991	0.983575118
ENSMUSG00000042510	AA986860	expressed sequence AA986860	protein_coding	54.58294661	1.010932815	0.999440966	1	130731976	130744622	1	0.252574671	0.015687121	0.062108844	0.950476154
ENSMUSG00000016528	Mapkapk2	MAP kinase-activated protein kinase 2	protein_coding	742.7574099	0.987159082	0.999440966	1	131053700	131097826	-1	0.069954691	-0.018645499	-0.266536801	0.789825821
ENSMUSG00000016526	Dyrk3	dual-specificity tyrosine-(Y)-phosphorylation regulated kinase 3	protein_coding	95.20478841	0.93077896	0.999440966	1	131127455	131138340	-1	0.174954318	-0.103489496	-0.591522961	0.554170076
ENSMUSG00000026427	Eif2d	eukaryotic translation initiation factor 2D	protein_coding	397.1774761	1.041247258	0.999440966	1	131153181	131187658	1	0.100237605	0.058312697	0.581744717	0.560738647
ENSMUSG00000026430	Rassf5	Ras association (RalGDS/AF-6) domain family member 5	protein_coding	497.5576931	1.062082033	0.999440966	1	131176410	131245258	-1	0.083930725	0.086895201	1.035320506	0.300519256
ENSMUSG00000042349	Ikbke	inhibitor of kappaB kinase epsilon	protein_coding	20.38147457	1.097007486	0.999440966	1	131254343	131279606	-1	0.389102669	0.133573371	0.34328567	0.73138356
ENSMUSG00000026425	Srgap2	SLIT-ROBO Rho GTPase activating protein 2	protein_coding	2435.341222	1.035058518	0.999440966	1	131285251	131527352	-1	0.058586887	0.049712334	0.848523212	0.396146651
ENSMUSG00000055184	Fam72a	family with sequence similarity 72, member A	protein_coding	56.59831144	1.045178905	0.999440966	1	131527903	131539872	1	0.231348528	0.063749912	0.275557891	0.782887656
ENSMUSG00000052688	Rab7b	RAB7B, member RAS oncogene family	protein_coding	31.3440837	1.316200865	0.999440966	1	131688695	131715439	1	0.31150665	0.396379675	1.272459753	0.203209815
ENSMUSG00000013275	Slc41a1	solute carrier family 41, member 1	protein_coding	1331.594916	1.020683676	0.999440966	1	131827493	131848865	1	0.059300104	0.029535824	0.49807373	0.618432075
ENSMUSG00000026433	Rab29	RAB29, member RAS oncogene family	protein_coding	93.15946179	0.891966999	0.999440966	1	131867224	131872887	1	0.181940401	-0.164937761	-0.906548299	0.364645712
ENSMUSG00000026434	Nucks1	nuclear casein kinase and cyclin-dependent kinase substrate 1	protein_coding	2128.535683	1.014696605	0.999440966	1	131910534	131936321	1	0.068308261	0.021048425	0.308138789	0.757976727
ENSMUSG00000026435	Slc45a3	solute carrier family 45, member 3	protein_coding	68.17508155	1.023889622	0.999440966	1	131962967	131982969	1	0.244783179	0.034060197	0.139144354	0.889336079
ENSMUSG00000026436	Elk4	ELK4, member of ETS oncogene family	protein_coding	169.2764443	1.121071799	0.999440966	1	132007607	132032612	1	0.151062004	0.164878679	1.091463598	0.275068941
ENSMUSG00000059149	Mfsd4a	major facilitator superfamily domain containing 4A	protein_coding	566.9288176	1.004739584	0.999440966	1	132022806	132068062	-1	0.086261626	0.006821621	0.079080594	0.936968519
ENSMUSG00000026437	Cdk18	cyclin-dependent kinase 18	protein_coding	600.4554127	1.05397603	0.999440966	1	132112237	132139684	-1	0.090916559	0.075842057	0.834194105	0.404171613
ENSMUSG00000079330	Lemd1	LEM domain containing 1	protein_coding	87.9932658	1.219953795	0.999440966	1	132191431	132259227	1	0.195912447	0.286826508	1.464054538	0.143179048
ENSMUSG00000042115	Klhdc8a	kelch domain containing 8A	protein_coding	693.7993392	1.07358458	0.999440966	1	132298626	132307357	1	0.092719411	0.102435855	1.104794068	0.269248832
ENSMUSG00000009772	Nuak2	NUAK family, SNF1-like kinase, 2	protein_coding	43.12605545	1.146442903	0.999440966	1	132316126	132333488	1	0.262497027	0.197164505	0.751111384	0.452585625
ENSMUSG00000042066	Tmcc2	transmembrane and coiled-coil domains 2	protein_coding	4614.914573	1.015015966	0.999440966	1	132356315	132391281	-1	0.05154393	0.02150242	0.417166879	0.67655635
ENSMUSG00000042046	Dstyk	dual serine/threonine and tyrosine protein kinase	protein_coding	1247.994266	1.03313807	0.999440966	1	132417555	132466958	1	0.064869932	0.047033071	0.725036548	0.468429609
ENSMUSG00000026439	Rbbp5	retinoblastoma binding protein 5, histone lysine methyltransferase complex subunit	protein_coding	1097.717894	0.961090013	0.999440966	1	132477365	132505659	1	0.060826194	-0.057256539	-0.941313844	0.34654405
ENSMUSG00000048174	Tmem81	transmembrane protein 81	protein_coding	64.95702098	1.21656709	0.999440966	1	132506230	132508639	1	0.238295026	0.282815883	1.186830826	0.235294357
ENSMUSG00000053024	Cntn2	contactin 2	protein_coding	5160.909762	1.017047109	0.999440966	1	132509427	132543256	-1	0.044005383	0.024386505	0.554170951	0.579461856
ENSMUSG00000026443	Lrrn2	leucine rich repeat protein 2, neuronal	protein_coding	1872.018931	0.954117866	0.999440966	1	132880273	132940005	1	0.058027815	-0.067760596	-1.16772613	0.242917253
ENSMUSG00000026447	Pik3c2b	phosphatidylinositol-4-phosphate 3-kinase catalytic subunit type 2 beta	protein_coding	247.5868667	1.058181998	0.999440966	1	133045667	133108687	1	0.118546837	0.081587779	0.68823244	0.491306419
ENSMUSG00000046062	Ppp1r15b	protein phosphatase 1, regulatory subunit 15B	protein_coding	1390.380482	1.005937869	0.999440966	1	133131143	133139783	1	0.055968124	0.008541201	0.152608312	0.87870717
ENSMUSG00000101693	NA	NA	NA	110.5151889	1.190624948	0.999440966	NA	NA	NA	NA	0.17042777	0.25171903	1.476983653	0.139680019
ENSMUSG00000070644	Etnk2	ethanolamine kinase 2	protein_coding	56.33538478	0.890392132	0.999440966	1	133363572	133380336	1	0.239512932	-0.167487251	-0.699282704	0.484375374
ENSMUSG00000070643	Sox13	SRY (sex determining region Y)-box 13	protein_coding	168.0012337	1.150389592	0.999440966	1	133382303	133424377	-1	0.144275673	0.202122528	1.400946705	0.161230011
ENSMUSG00000090553	Snrpe	small nuclear ribonucleoprotein E	protein_coding	426.52169	0.978080878	0.999440966	1	133603871	133610291	-1	0.093356002	-0.031974328	-0.342498895	0.731975476
ENSMUSG00000102976	Zc3h11a	zinc finger CCCH type containing 11A	protein_coding	66.38747545	0.882187732	0.999440966	1	133619862	133661380	-1	0.22017396	-0.180842397	-0.821361425	0.411440429
ENSMUSG00000094410	Gm38394	predicted gene, 38394	protein_coding	9.864913899	0.904008644	0.999440966	1	133619940	133661318	-1	0.573727787	-0.145591527	-0.25376412	0.799677795
ENSMUSG00000026463	Atp2b4	ATPase, Ca++ transporting, plasma membrane 4	protein_coding	697.9962889	1.037822596	0.999440966	1	133699457	133801041	-1	0.098867788	0.053559853	0.541732086	0.588003082
ENSMUSG00000010311	Optc	opticin	protein_coding	12.58798219	0.969223316	0.999440966	1	133897199	133907999	-1	0.469043281	-0.045098983	-0.096151006	0.923400642
ENSMUSG00000041577	Prelp	proline arginine-rich end leucine-rich repeat	protein_coding	483.3076996	1.00599973	0.999440966	1	133910304	133921414	-1	0.09386482	0.008629917	0.09193985	0.92674583
ENSMUSG00000020423	Btg2	BTG anti-proliferation factor 2	protein_coding	267.9290281	0.993663073	0.999440966	1	134075170	134079120	-1	0.117044691	-0.009171343	-0.078357621	0.937543584
ENSMUSG00000064246	Chil1	chitinase-like 1	protein_coding	359.4634775	1.13442578	0.999440966	1	134182176	134190181	1	0.133934838	0.181962223	1.358587695	0.174277277
ENSMUSG00000042451	Mybph	myosin binding protein H	protein_coding	8.185316228	1.300167358	0.999440966	1	134193448	134201232	1	0.740218702	0.37869734	0.511601961	0.608929613
ENSMUSG00000042429	Adora1	adenosine A1 receptor	protein_coding	4325.763883	1.037132858	0.999440966	1	134199223	134235431	-1	0.045631656	0.052600718	1.152724278	0.249023573
ENSMUSG00000026458	Ppfia4	protein tyrosine phosphatase, receptor type, f polypeptide (PTPRF), interacting protein (liprin), alpha 4	protein_coding	2554.687235	1.00963763	0.999440966	1	134296783	134332928	-1	0.05426113	0.013837588	0.255018416	0.798708876
ENSMUSG00000042305	Tmem183a	transmembrane protein 183A	protein_coding	1244.968251	0.987802334	0.999440966	1	134346097	134361979	-1	0.060873679	-0.017705718	-0.290859995	0.771158398
ENSMUSG00000026456	Cyb5r1	cytochrome b5 reductase 1	protein_coding	407.8624932	1.000372974	0.999440966	1	134405559	134411740	1	0.091766994	5.38E-04	0.005862536	0.995322399
ENSMUSG00000026457	Adipor1	adiponectin receptor 1	protein_coding	1683.484144	0.972162746	0.999440966	1	134415378	134433351	1	0.057368709	-0.040730245	-0.70997318	0.477720768
ENSMUSG00000026455	Klhl12	kelch-like 12	protein_coding	794.9938868	1.040604646	0.999440966	1	134455531	134491018	1	0.074925254	0.057422053	0.766391174	0.443443583
ENSMUSG00000042229	Rabif	RAB interacting factor	protein_coding	753.2788923	0.951578081	0.999440966	1	134494648	134508774	1	0.069422836	-0.071606054	-1.031448129	0.302330721
ENSMUSG00000042207	Kdm5b	lysine (K)-specific demethylase 5B	protein_coding	820.2606796	0.98500609	0.999440966	1	134560171	134635285	1	0.066633613	-0.021795451	-0.327093938	0.743596837
ENSMUSG00000097435	NA	NA	NA	9.720393143	1.192065304	0.999440966	NA	NA	NA	NA	0.61135964	0.253463271	0.414589474	0.678442455
ENSMUSG00000073557	Ppp1r12b	protein phosphatase 1, regulatory subunit 12B	protein_coding	962.5145828	1.034705329	0.999440966	1	134754658	134955942	-1	0.068711368	0.049219965	0.716329282	0.47378805
ENSMUSG00000026429	Ube2t	ubiquitin-conjugating enzyme E2T	protein_coding	23.71970939	0.849339415	0.999440966	1	134962565	134974162	1	0.370340873	-0.235586893	-0.636135273	0.524688257
ENSMUSG00000042793	Lgr6	leucine-rich repeat-containing G protein-coupled receptor 6	protein_coding	123.5565357	0.888724313	0.999440966	1	134983301	135105276	-1	0.155695289	-0.170192139	-1.09311039	0.274345335
ENSMUSG00000026426	Arl8a	ADP-ribosylation factor-like 8A	protein_coding	2667.429591	1.003891981	0.999440966	1	135146824	135156269	1	0.05468658	0.005604044	0.102475668	0.918379125
ENSMUSG00000026424	Gpr37l1	G protein-coupled receptor 37-like 1	protein_coding	7125.871624	0.9737662	0.999440966	1	135160234	135167681	-1	0.059431104	-0.038352671	-0.64532994	0.518713394
ENSMUSG00000079139	Gm4204	predicted gene 4204	processed_pseudogene	89.43168536	0.96632698	0.999440966	1	135231995	135233225	1	0.179243292	-0.049416652	-0.275695963	0.782781596
ENSMUSG00000041926	Rnpep	arginyl aminopeptidase (aminopeptidase B)	protein_coding	721.4281119	1.008840824	0.999440966	1	135262712	135284084	-1	0.084529034	0.012698563	0.150227232	0.880585342
ENSMUSG00000062580	Timm17a	translocase of inner mitochondrial membrane 17a	protein_coding	1409.637371	1.071633378	0.999440966	1	135295213	135313778	-1	0.05773579	0.099811423	1.728761709	0.083851752
ENSMUSG00000048096	Lmod1	leiomodin 1 (smooth muscle)	protein_coding	20.9380389	0.757970187	0.999440966	1	135324807	135368065	1	0.384655861	-0.399786991	-1.039336798	0.298648127
ENSMUSG00000041889	Shisa4	shisa family member 4	protein_coding	1284.117437	1.045546975	0.999440966	1	135371057	135375237	-1	0.06150877	0.064257881	1.044694619	0.296164133
ENSMUSG00000041879	Ipo9	importin 9	protein_coding	2600.202591	0.983084495	0.999440966	1	135382312	135430499	-1	0.051046423	-0.024612675	-0.482162581	0.629690456
ENSMUSG00000054412	NA	NA	NA	10.17010055	0.790723444	0.999440966	NA	NA	NA	NA	0.540746916	-0.338754896	-0.626457379	0.531014984
ENSMUSG00000026421	Csrp1	cysteine and glycine-rich protein 1	protein_coding	5791.264022	1.008147264	0.999440966	1	135720061	135752232	1	0.049463435	0.011706395	0.236667648	0.812914635
ENSMUSG00000041801	Phlda3	pleckstrin homology like domain, family A, member 3	protein_coding	635.4781649	1.077475542	0.999440966	1	135766119	135769136	1	0.094603521	0.107655121	1.137961039	0.255136752
ENSMUSG00000026418	Tnni1	troponin I, skeletal, slow 1	protein_coding	50.92244119	1.173127341	0.999440966	1	135779434	135810989	1	0.248776478	0.230359624	0.925970277	0.354461427
ENSMUSG00000041782	Lad1	ladinin	protein_coding	15.14384741	0.889439537	0.999440966	1	135818598	135833342	1	0.477031826	-0.169031558	-0.354340212	0.723083936
ENSMUSG00000026414	Tnnt2	troponin T2, cardiac	protein_coding	19.38336818	0.923188899	0.999440966	1	135836354	135852260	1	0.38037664	-0.115302218	-0.303126444	0.761793502
ENSMUSG00000051985	Igfn1	immunoglobulin-like and fibronectin type III domain containing 1	protein_coding	12.84129805	1.285596537	0.999440966	1	135953578	136006342	-1	0.598159385	0.362437948	0.605922029	0.544566531
ENSMUSG00000026411	Tmem9	transmembrane protein 9	protein_coding	960.6194433	1.026762744	0.999440966	1	136008150	136035342	1	0.070508846	0.038102854	0.540398211	0.588922441
ENSMUSG00000026407	Cacna1s	calcium channel, voltage-dependent, L type, alpha 1S subunit	protein_coding	20.93248495	1.27786494	0.999440966	1	136052750	136119822	1	0.405588459	0.353735363	0.872153423	0.383124685
ENSMUSG00000041642	Kif21b	kinesin family member 21B	protein_coding	616.4228532	1.020339365	0.999440966	1	136131389	136177998	1	0.079031939	0.029049072	0.367561173	0.71320047
ENSMUSG00000041605	Inava	innate immunity activator	protein_coding	26.63982837	0.897624031	0.999440966	1	136213531	136234264	-1	0.331858501	-0.155816795	-0.469527809	0.638692412
ENSMUSG00000052759	Gpr25	G protein-coupled receptor 25	protein_coding	27.75969142	1.082289472	0.999440966	1	136259797	136260873	-1	0.332975703	0.114086418	0.342626857	0.731879195
ENSMUSG00000041570	Camsap2	calmodulin regulated spectrin-associated protein family, member 2	protein_coding	2521.281971	1.02614371	0.999440966	1	136268123	136346104	-1	0.056539183	0.037232793	0.658530785	0.510197122
ENSMUSG00000026404	Ddx59	DEAD (Asp-Glu-Ala-Asp) box polypeptide 59	protein_coding	140.3924287	0.990240601	0.999440966	1	136415271	136440158	1	0.147336691	-0.014148992	-0.096031692	0.923495402
ENSMUSG00000041483	Zfp281	zinc finger protein 281	protein_coding	631.8938257	0.964003007	0.999440966	1	136624901	136630053	1	0.078048323	-0.052890448	-0.677662845	0.497985489
ENSMUSG00000097113	NA	NA	NA	16.57363262	0.813977985	0.999440966	NA	NA	NA	NA	0.447117448	-0.296938319	-0.664117046	0.506615401
ENSMUSG00000098206	NA	NA	NA	10.35823667	0.799737523	0.999440966	NA	NA	NA	NA	0.572702171	-0.322401515	-0.562947953	0.573470325
ENSMUSG00000026395	Ptprc	protein tyrosine phosphatase, receptor type, C	protein_coding	36.50423731	0.837797285	0.999440966	1	138062861	138175708	-1	0.286792431	-0.255326886	-0.890284606	0.373313085
ENSMUSG00000026393	Nek7	NIMA (never in mitosis gene a)-related expressed kinase 7	protein_coding	1150.762393	0.98182148	0.999440966	1	138482875	138620141	-1	0.059475284	-0.026467365	-0.445014527	0.656309256
ENSMUSG00000019230	Lhx9	LIM homeobox protein 9	protein_coding	313.5467315	0.829177729	0.999440966	1	138825186	138848577	-1	0.341015367	-0.270246728	-0.792476686	0.428082781
ENSMUSG00000079283	2310009B15Rik	RIKEN cDNA 2310009B15 gene	protein_coding	109.1572675	0.939718384	0.999440966	1	138851983	138856852	-1	0.178294249	-0.089699622	-0.503098798	0.614894812
ENSMUSG00000056268	Dennd1b	DENN/MADD domain containing 1B	protein_coding	281.4872447	1.061808777	0.999440966	1	138963435	139178960	1	0.106755429	0.086523972	0.810487792	0.417659879
ENSMUSG00000063681	Crb1	crumbs family member 1, photoreceptor morphogenesis associated	protein_coding	34.33468739	1.237343038	0.999440966	1	139197056	139377100	-1	0.307562951	0.307245525	0.998967931	0.317810227
ENSMUSG00000033964	Zbtb41	zinc finger and BTB domain containing 41	protein_coding	492.2593639	0.998853266	0.999440966	1	139422288	139453005	1	0.095286972	-0.001655337	-0.017372126	0.986139746
ENSMUSG00000052726	Kcnt2	potassium channel, subfamily T, member 2	protein_coding	51.4976774	1.110802602	0.999440966	1	140246158	140612067	1	0.25702299	0.151602462	0.589840084	0.555297867
ENSMUSG00000026361	Cdc73	cell division cycle 73, Paf1/RNA polymerase II complex component	protein_coding	795.7691974	1.01676858	0.999440966	1	143598800	143702893	-1	0.084048725	0.023991354	0.285445781	0.775302637
ENSMUSG00000033849	B3galt2	UDP-Gal:betaGlcNAc beta 1,3-galactosyltransferase, polypeptide 2	protein_coding	423.1392634	0.935518235	0.999440966	1	143640664	143654614	1	0.095318769	-0.09616232	-1.008849791	0.313046678
ENSMUSG00000018196	Glrx2	glutaredoxin 2 (thioltransferase)	protein_coding	918.233654	1.003117968	0.999440966	1	143716338	143749676	1	0.066204899	0.004491278	0.067839063	0.945913747
ENSMUSG00000018199	Ro60	Ro60, Y RNA binding protein	protein_coding	1608.430249	0.989583438	0.999440966	1	143750790	143777068	-1	0.067069812	-0.01510674	-0.225239034	0.821793325
ENSMUSG00000100455	NA	NA	NA	204.1985236	1.054740131	0.999440966	NA	NA	NA	NA	0.127911765	0.076887588	0.601098644	0.547774286
ENSMUSG00000026360	Rgs2	regulator of G-protein signaling 2	protein_coding	749.7990891	1.0361984	0.999440966	1	143999338	144004161	-1	0.091408339	0.05130026	0.561220795	0.574647029
ENSMUSG00000099964	NA	NA	NA	50.12089242	0.930289095	0.999440966	NA	NA	NA	NA	0.251662201	-0.104248979	-0.414241704	0.678697102
ENSMUSG00000035131	Brinp3	bone morphogenetic protein/retinoic acid inducible neural specific 3	protein_coding	460.9273741	0.997865148	0.999440966	1	146494760	146902472	1	0.088494592	-0.003083232	-0.034840913	0.972206597
ENSMUSG00000056220	Pla2g4a	phospholipase A2, group IVA (cytosolic, calcium-dependent)	protein_coding	117.4739641	0.986630535	0.999440966	1	149829618	149961290	-1	0.166229262	-0.019418157	-0.116815513	0.907006251
ENSMUSG00000032487	Ptgs2	prostaglandin-endoperoxide synthase 2	protein_coding	20.36434402	0.666655954	0.999440966	1	150100031	150108227	1	0.391274503	-0.584985684	-1.495077445	0.134894232
ENSMUSG00000006010	Odr4	odr4 GPCR localization factor homolog	protein_coding	1121.782206	1.004578189	0.999440966	1	150361305	150393080	-1	0.060284072	0.006589857	0.109313403	0.912953916
ENSMUSG00000006014	Prg4	proteoglycan 4 (megakaryocyte stimulating factor, articular superficial zone protein)	protein_coding	129.701132	0.801915647	0.999440966	1	150449412	150466165	-1	0.167556201	-0.318477607	-1.900721099	0.057338553
ENSMUSG00000066842	Hmcn1	hemicentin 1	protein_coding	65.48210525	1.171705056	0.999440966	1	150562524	150993435	-1	0.271563566	0.228609458	0.841826689	0.39988497
ENSMUSG00000100954	NA	NA	NA	11.9434069	1.395936939	0.999440966	NA	NA	NA	NA	0.525567827	0.48123377	0.915645414	0.359852904
ENSMUSG00000023150	Ivns1abp	influenza virus NS1A binding protein	protein_coding	2764.350434	0.946527288	0.999440966	1	151344477	151364422	1	0.056095335	-0.079283997	-1.413379495	0.157544171
ENSMUSG00000052748	Swt1	SWT1 RNA endoribonuclease homolog (S. cerevisiae)	protein_coding	221.5475988	0.905869836	0.999440966	1	151367699	151428455	-1	0.119588638	-0.14262433	-1.192624411	0.233016501
ENSMUSG00000053286	Trmt1l	tRNA methyltransferase 1 like	protein_coding	544.2622506	1.028649474	0.999440966	1	151428542	151458161	1	0.084002535	0.040751448	0.485121644	0.627590059
ENSMUSG00000026484	Rnf2	ring finger protein 2	protein_coding	525.4767089	0.962460741	0.999440966	1	151458004	151500955	-1	0.097688151	-0.055200401	-0.56506752	0.572027839
ENSMUSG00000026483	Fam129a	family with sequence similarity 129, member A	protein_coding	67.68948571	1.109819741	0.999440966	1	151571186	151721939	1	0.236156154	0.15032537	0.636550719	0.524417534
ENSMUSG00000100594	NA	NA	NA	32.39465829	0.900855343	0.999440966	NA	NA	NA	NA	0.330458178	-0.150632634	-0.455829645	0.648512485
ENSMUSG00000043019	Edem3	ER degradation enhancer, mannosidase alpha-like 3	protein_coding	1157.721923	1.072338513	0.999440966	1	151755371	151822051	1	0.061782715	0.100760404	1.630883409	0.102914923
ENSMUSG00000032666	1700025G04Rik	RIKEN cDNA 1700025G04 gene	protein_coding	1597.580751	1.026323976	0.999440966	1	151852403	152090125	-1	0.068693095	0.037486213	0.545705691	0.585268259
ENSMUSG00000014980	Tsen15	tRNA splicing endonuclease subunit 15	protein_coding	377.4445642	0.913165289	0.999440966	1	152370735	152386688	-1	0.094258303	-0.131052073	-1.390350441	0.164422488
ENSMUSG00000032649	Colgalt2	collagen beta(1-O)galactosyltransferase 2	protein_coding	109.7570574	0.883689469	0.999440966	1	152399830	152510695	1	0.178093689	-0.178388603	-1.001655948	0.31650979
ENSMUSG00000026482	Rgl1	ral guanine nucleotide dissociation stimulator,-like 1	protein_coding	952.7772375	1.016109582	0.999440966	1	152516760	152766351	-1	0.071259279	0.023055997	0.323550805	0.746278138
ENSMUSG00000008475	Arpc5	actin related protein 2/3 complex, subunit 5	protein_coding	1074.066575	0.966134993	0.999440966	1	152766542	152775597	1	0.064353107	-0.049703311	-0.772352939	0.439905419
ENSMUSG00000026480	Ncf2	neutrophil cytosolic factor 2	protein_coding	43.60019639	0.859991392	0.999440966	1	152800194	152836991	1	0.313044543	-0.217605875	-0.695127516	0.486975392
ENSMUSG00000042772	Smg7	Smg-7 homolog, nonsense mediated mRNA decay factor (C. elegans)	protein_coding	1485.501836	1.069401503	0.999440966	1	152836995	152902646	-1	0.061715595	0.09680361	1.568543732	0.116754292
ENSMUSG00000042751	Nmnat2	nicotinamide nucleotide adenylyltransferase 2	protein_coding	3824.561224	1.001995505	0.999440966	1	152954993	153119261	1	0.04630903	0.002876036	0.062105301	0.950478975
ENSMUSG00000026479	Lamc2	laminin, gamma 2	protein_coding	29.45834444	0.957841606	0.999440966	1	153122756	153186447	-1	0.316006441	-0.062140992	-0.196644699	0.844105588
ENSMUSG00000026478	Lamc1	laminin, gamma 1	protein_coding	431.2912829	0.99802874	0.999440966	1	153218922	153332786	-1	0.091713631	-0.002846734	-0.031039377	0.975238137
ENSMUSG00000042708	Shcbp1l	Shc SH2-domain binding protein 1-like	protein_coding	13.27039826	0.887356688	0.999440966	1	153425162	153452574	1	0.495219319	-0.172413957	-0.348156768	0.727722453
ENSMUSG00000042684	Npl	N-acetylneuraminate pyruvate lyase	protein_coding	61.57338388	1.036471744	0.999440966	1	153503015	153550045	-1	0.231699112	0.051680787	0.223051296	0.823495584
ENSMUSG00000042671	Rgs8	regulator of G-protein signaling 8	protein_coding	14026.12884	0.953174843	0.999440966	1	153653025	153700323	1	0.065502023	-0.069187219	-1.0562608	0.29084908
ENSMUSG00000066800	Rnasel	ribonuclease L (2', 5'-oligoisoadenylate synthetase-dependent)	protein_coding	69.98782941	0.997469056	0.999440966	1	153749426	153764221	1	0.2629094	-0.003656009	-0.013905964	0.988905004
ENSMUSG00000045968	Teddm2	transmembrane epididymal family member 2	protein_coding	16.8342746	1.121912868	0.999440966	1	153849542	153900228	-1	0.435805357	0.165960635	0.380813665	0.703341519
ENSMUSG00000026473	Glul	glutamate-ammonia ligase (glutamine synthetase)	protein_coding	22967.83739	1.028403968	0.999440966	1	153899944	153909723	1	0.054893686	0.040407082	0.736097092	0.461671612
ENSMUSG00000004110	Cacna1e	calcium channel, voltage-dependent, R type, alpha 1E subunit	protein_coding	1283.567059	0.996215493	0.999440966	1	154390731	154884501	-1	0.090146247	-0.005470247	-0.060681917	0.951612533
ENSMUSG00000056708	Ier5	immediate early response 5	protein_coding	497.6764095	0.913865055	0.999440966	1	155096361	155099636	-1	0.09581804	-0.129946948	-1.356184581	0.175040447
ENSMUSG00000026471	Mr1	major histocompatibility complex, class I-related	protein_coding	138.2666995	0.964156581	0.999440966	1	155127277	155146814	-1	0.162411591	-0.052660633	-0.324241841	0.745754947
ENSMUSG00000026470	Stx6	syntaxin 6	protein_coding	1004.785144	0.967056941	0.999440966	1	155158715	155208256	1	0.067355766	-0.048327257	-0.717492493	0.473070267
ENSMUSG00000026469	Xpr1	xenotropic and polytropic retrovirus receptor 1	protein_coding	1828.577045	1.083810391	0.999440966	1	155275701	155417415	-1	0.062262839	0.116112384	1.864874554	0.06219899
ENSMUSG00000033701	Acbd6	acyl-Coenzyme A binding domain containing 6	protein_coding	780.7098073	1.046204921	0.999440966	1	155558120	155691330	1	0.076542515	0.065165461	0.851362953	0.394567764
ENSMUSG00000033684	Qsox1	quiescin Q6 sulfhydryl oxidase 1	protein_coding	390.4102222	1.092552301	0.999440966	1	155776029	155812889	-1	0.092571465	0.127702344	1.379500081	0.167740621
ENSMUSG00000033671	Cep350	centrosomal protein 350	protein_coding	819.3186338	1.072242917	0.999440966	1	155844964	155973255	-1	0.067866924	0.100631786	1.48278102	0.1381326
ENSMUSG00000026466	Tor1aip1	torsin A interacting protein 1	protein_coding	897.6322693	1.018258167	0.999440966	1	156004599	156036480	-1	0.06850953	0.026103385	0.381018305	0.703189666
ENSMUSG00000050565	Tor1aip2	torsin A interacting protein 2	protein_coding	1117.942814	1.000868717	0.999440966	1	156035403	156068861	1	0.060792365	0.00125275	0.020607024	0.983559137
ENSMUSG00000060985	Tdrd5	tudor domain containing 5	protein_coding	35.98188614	0.732992967	0.999440966	1	156255296	156303664	-1	0.297947677	-0.44812874	-1.504051798	0.13256803
ENSMUSG00000026600	Soat1	sterol O-acyltransferase 1	protein_coding	476.5418761	0.992707346	0.999440966	1	156424525	156474331	-1	0.085460669	-0.010559627	-0.123561245	0.901662679
ENSMUSG00000101523	Csnk2a3	casein kinase 2 alpha 3	processed_pseudogene	14.55860321	1.089471047	0.999440966	1	156524012	156526644	1	0.43817229	0.123627856	0.282144397	0.777832792
ENSMUSG00000026596	Abl2	v-abl Abelson murine leukemia viral oncogene 2 (arg, Abelson-related gene)	protein_coding	713.7694831	1.093918342	0.999440966	1	156558786	156649568	1	0.088305956	0.129505049	1.466549433	0.142498664
ENSMUSG00000060519	Tor3a	torsin family 3, member A	protein_coding	167.4997211	0.965902604	0.999440966	1	156653617	156674356	-1	0.151662852	-0.050050371	-0.330010749	0.741391841
ENSMUSG00000033557	Fam20b	family with sequence similarity 20, member B	protein_coding	2196.458812	1.045478516	0.999440966	1	156678532	156719086	-1	0.056651665	0.064163416	1.132595408	0.257384198
ENSMUSG00000026594	Ralgps2	Ral GEF with PH domain and SH3 binding motif 2	protein_coding	607.0142975	1.002928185	0.999440966	1	156804166	156939626	-1	0.076397824	0.004218305	0.055214989	0.955967188
ENSMUSG00000049881	2810025M15Rik	RIKEN cDNA 2810025M15 gene	transcribed_processed_pseudogene	213.4804671	1.057175479	0.999440966	1	157412352	157420236	1	0.121908191	0.080214867	0.657994073	0.51054194
ENSMUSG00000033488	Cryzl2	crystallin zeta like 2	protein_coding	285.3392361	1.007636309	0.999440966	1	157458577	157492638	1	0.113342073	0.010975014	0.096830894	0.922860689
ENSMUSG00000004031	Brinp2	bone morphogenic protein/retinoic acid inducible neural-specific 2	protein_coding	671.6012771	0.916633571	0.999440966	1	158245269	158356326	-1	0.08788864	-0.125582971	-1.428887408	0.153036597
ENSMUSG00000026587	Astn1	astrotactin 1	protein_coding	1928.670265	0.986185988	0.999440966	1	158362273	158691781	1	0.063567431	-0.020068341	-0.315701615	0.752229001
ENSMUSG00000073530	Pappa2	pappalysin 2	protein_coding	29.549749	1.184831278	0.999440966	1	158711727	158980490	-1	0.467288878	0.244681631	0.523619633	0.600543123
ENSMUSG00000040782	Cop1	COP1, E3 ubiquitin ligase	protein_coding	1044.061863	0.99150612	0.999440966	1	159232320	159347640	1	0.065321844	-0.012306417	-0.188396654	0.850565722
ENSMUSG00000090394	4930523C07Rik	RIKEN cDNA 4930523C07 gene	protein_coding	81.8261109	0.921191422	0.999440966	1	160044382	160080208	1	0.201769785	-0.118427118	-0.586941785	0.557242805
ENSMUSG00000026725	Tnn	tenascin N	protein_coding	8.041826931	1.631589596	0.999440966	1	160085029	160153580	-1	0.661665296	0.706278213	1.067425203	0.285779873
ENSMUSG00000058267	Mrps14	mitochondrial ribosomal protein S14	protein_coding	681.6328393	1.006821063	0.999440966	1	160195215	160202170	1	0.081606471	0.009807304	0.12017802	0.904342129
ENSMUSG00000014226	Cacybp	calcyclin binding protein	protein_coding	2072.329123	0.958316996	0.999440966	1	160202367	160212875	-1	0.060021392	-0.061425139	-1.023387433	0.306124699
ENSMUSG00000026721	Rabgap1l	RAB GTPase activating protein 1-like	protein_coding	1604.296976	1.061716792	0.999440966	1	160219174	160793211	-1	0.058972491	0.086398985	1.465072686	0.142901088
ENSMUSG00000103200	NA	NA	NA	8.317432953	0.72267942	0.999440966	NA	NA	NA	NA	0.605717972	-0.468572284	-0.77358161	0.439178251
ENSMUSG00000103632	NA	NA	NA	20.37254995	0.963630662	0.999440966	NA	NA	NA	NA	0.385124434	-0.053447795	-0.138780587	0.889623534
ENSMUSG00000040423	Rc3h1	RING CCCH (C3H) domains 1	protein_coding	713.3491269	1.058437967	0.999440966	1	160906418	160974978	1	0.097676698	0.081936718	0.838856345	0.401549927
ENSMUSG00000043467	Zbtb37	zinc finger and BTB domain containing 37	protein_coding	200.9518617	0.926968316	0.999440966	1	161002922	161034849	-1	0.130076356	-0.109408067	-0.841106492	0.400288278
ENSMUSG00000053332	NA	NA	NA	881.284503	0.97110787	0.999440966	NA	NA	NA	NA	0.073475071	-0.042296537	-0.575658336	0.564846142
ENSMUSG00000026709	Dars2	aspartyl-tRNA synthetase 2 (mitochondrial)	protein_coding	345.8176254	1.095968103	0.999440966	1	161040601	161070658	-1	0.097042696	0.13220581	1.362346848	0.17308845
ENSMUSG00000026708	Cenpl	centromere protein L	protein_coding	45.54566712	1.110729869	0.999440966	1	161070713	161086724	1	0.253696277	0.151507994	0.597202277	0.550372339
ENSMUSG00000026705	Klhl20	kelch-like 20	protein_coding	457.556199	1.078295195	0.999440966	1	161088375	161131511	-1	0.08703764	0.108752186	1.249484545	0.211487903
ENSMUSG00000044835	Ankrd45	ankyrin repeat domain 45	protein_coding	452.1087109	0.926762376	0.999440966	1	161142691	161170498	1	0.088361462	-0.109728619	-1.241815341	0.214304701
ENSMUSG00000026701	Prdx6	peroxiredoxin 6	protein_coding	3256.556326	0.999899899	0.999440966	1	161240112	161251219	-1	0.066506742	-1.44E-04	-0.002171544	0.99826736
ENSMUSG00000040297	Suco	SUN domain containing ossification factor	protein_coding	764.9592937	1.004957777	0.999440966	1	161816114	161876682	-1	0.076951302	0.007134889	0.092719533	0.926126379
ENSMUSG00000026698	Pigc	phosphatidylinositol glycan anchor biosynthesis, class C	protein_coding	327.8142804	1.049957217	0.999440966	1	161969186	161973435	1	0.109366612	0.070330544	0.643071433	0.52017775
ENSMUSG00000026694	Eef1aknmt	EEF1A lysine and N-terminal methyltransferase	protein_coding	201.6513609	1.031462837	0.999440966	1	162532127	162548551	-1	0.122890865	0.044691842	0.36367099	0.716103709
ENSMUSG00000026696	Vamp4	vesicle-associated membrane protein 4	protein_coding	1617.16258	1.01572459	0.999440966	1	162570515	162599084	1	0.073696702	0.022509274	0.305431229	0.76003774
ENSMUSG00000040181	Fmo1	flavin containing monooxygenase 1	protein_coding	99.90388036	0.882682516	0.999440966	1	162829561	162866610	-1	0.233150196	-0.180033474	-0.772178094	0.440008954
ENSMUSG00000040170	Fmo2	flavin containing monooxygenase 2	protein_coding	28.72942536	1.012558465	0.999440966	1	162874317	162898726	-1	0.33894384	0.018005211	0.053121517	0.957635087
ENSMUSG00000026586	Prrx1	paired related homeobox 1	protein_coding	231.5769377	0.861746498	0.999440966	1	163245119	163313710	-1	0.116785998	-0.214664563	-1.83810188	0.066047394
ENSMUSG00000040124	Gorab	golgin, RAB6-interacting	protein_coding	237.3874043	0.975499392	0.999440966	1	163384908	163403669	-1	0.117050181	-0.035787121	-0.305741701	0.75980132
ENSMUSG00000026585	Kifap3	kinesin-associated protein 3	protein_coding	5199.102207	1.04242908	0.999440966	1	163779583	163917109	1	0.046657872	0.059949236	1.284868623	0.198838197
ENSMUSG00000026584	Scyl3	SCY1-like 3 (S. cerevisiae)	protein_coding	366.4802067	0.973459429	0.999440966	1	163929100	163955126	1	0.095096398	-0.038807242	-0.4080832	0.683212593
ENSMUSG00000041406	BC055324	cDNA sequence BC055324	protein_coding	36.47739109	1.031289621	0.999440966	1	163945993	163994796	-1	0.306580949	0.044449547	0.144984699	0.884722952
ENSMUSG00000041396	Mettl18	methyltransferase like 18	protein_coding	95.64416534	1.050524187	0.999440966	1	163994889	163997243	1	0.178177127	0.071109379	0.399093758	0.689824122
ENSMUSG00000026579	F5	coagulation factor V	protein_coding	160.2307969	1.866329014	0.999440966	1	164151838	164220277	1	0.731490266	0.900203341	1.230642952	0.218456433
ENSMUSG00000040918	Slc19a2	solute carrier family 19 (thiamine transporter), member 2	protein_coding	385.2425154	1.124032341	0.999440966	1	164249046	164265385	1	0.104312695	0.168683546	1.617095081	0.105857758
ENSMUSG00000026578	Ccdc181	coiled-coil domain containing 181	protein_coding	333.8654645	1.028044232	0.999440966	1	164275585	164287847	1	0.101961124	0.039902339	0.391348561	0.695539609
ENSMUSG00000026577	Blzf1	basic leucine zipper nuclear factor 1	protein_coding	400.6925201	0.959904581	0.999440966	1	164289800	164307489	-1	0.09056544	-0.059037093	-0.651872196	0.514483622
ENSMUSG00000026575	Nme7	NME/NM23 family member 7	protein_coding	192.3733267	0.959094395	0.999440966	1	164304121	164437725	1	0.133113952	-0.060255281	-0.452659399	0.65079402
ENSMUSG00000026576	Atp1b1	ATPase, Na+/K+ transporting, beta 1 polypeptide	protein_coding	33721.75267	1.046945024	0.999440966	1	164437109	164458355	-1	0.041902422	0.066185687	1.579519352	0.114216981
ENSMUSG00000104011	NA	NA	NA	10.93969727	1.824825108	0.999440966	NA	NA	NA	NA	0.539304187	0.867758202	1.609032941	0.107609139
ENSMUSG00000104117	NA	NA	NA	53.90926772	1.010405087	0.999440966	NA	NA	NA	NA	0.242219333	0.014933808	0.061654071	0.950838317
ENSMUSG00000040848	Sft2d2	SFT2 domain containing 2	protein_coding	476.316957	0.977195751	0.999440966	1	165174337	165194438	-1	0.090808517	-0.033280505	-0.36649101	0.71399872
ENSMUSG00000040843	Tiprl	TIP41, TOR signalling pathway regulator-like (S. cerevisiae)	protein_coding	828.2679608	0.971255349	0.999440966	1	165212286	165236996	-1	0.076656002	-0.042077455	-0.548912733	0.58306534
ENSMUSG00000102302	NA	NA	NA	9.647507243	0.79883574	0.999440966	NA	NA	NA	NA	0.550572864	-0.324029213	-0.588531028	0.556175914
ENSMUSG00000040836	Gpr161	G protein-coupled receptor 161	protein_coding	205.2804014	1.026649766	0.999440966	1	165295789	165326745	1	0.14421289	0.037944101	0.263111714	0.792464476
ENSMUSG00000026571	Dcaf6	DDB1 and CUL4 associated factor 6	protein_coding	957.1941927	0.923754001	0.999440966	1	165328698	165460475	-1	0.075896545	-0.114419387	-1.50757043	0.131664506
ENSMUSG00000026568	Mpc2	mitochondrial pyruvate carrier 2	protein_coding	1452.491295	1.036861227	0.999440966	1	165460637	165481214	1	0.060791137	0.052222818	0.859053149	0.390311194
ENSMUSG00000026566	Mpzl1	myelin protein zero-like 1	protein_coding	551.7686486	0.972727182	0.999440966	1	165592240	165634538	-1	0.088529335	-0.039892862	-0.450617438	0.652265296
ENSMUSG00000040723	Rcsd1	RCSD domain containing 1	protein_coding	99.30147933	0.99191433	0.999440966	1	165646516	165709757	-1	0.174324042	-0.011712573	-0.06718851	0.946431632
ENSMUSG00000040713	Creg1	cellular repressor of E1A-stimulated genes 1	protein_coding	1103.445828	0.909748855	0.999440966	1	165763746	165775308	1	0.080595624	-0.136459764	-1.693141105	0.090428612
ENSMUSG00000026565	Pou2f1	POU domain, class 2, transcription factor 1	protein_coding	382.1847235	0.976711618	0.999440966	1	165865154	166002678	-1	0.104246821	-0.033995437	-0.326105264	0.744344715
ENSMUSG00000026564	Dusp27	dual specificity phosphatase 27 (putative)	protein_coding	8.076237726	0.98989765	0.999440966	1	166098148	166127922	-1	0.612693192	-0.014648729	-0.02390875	0.980925394
ENSMUSG00000040612	Ildr2	immunoglobulin-like domain containing receptor 2	protein_coding	500.3693935	0.973346926	0.999440966	1	166254139	166316823	1	0.126356006	-0.038973984	-0.308445835	0.75774311
ENSMUSG00000103400	NA	NA	NA	40.7262303	1.133421413	0.999440966	NA	NA	NA	NA	0.274047058	0.180684364	0.65931875	0.509691105
ENSMUSG00000026563	Tada1	transcriptional adaptor 1	protein_coding	602.5521609	0.960043185	0.999440966	1	166379097	166393621	1	0.085586343	-0.058828792	-0.687361914	0.491854692
ENSMUSG00000040596	Pogk	pogo transposable element with KRAB domain	protein_coding	1808.494352	0.979764123	0.999440966	1	166384622	166409863	-1	0.056994033	-0.029493631	-0.517486301	0.604816729
ENSMUSG00000097823	NA	NA	NA	176.7732668	1.076313464	0.999440966	NA	NA	NA	NA	0.133184842	0.106098307	0.796624492	0.425669148
ENSMUSG00000060568	Fam78b	family with sequence similarity 78, member B	protein_coding	662.7569547	1.034944413	0.999440966	1	167001417	167091302	1	0.081511492	0.049553282	0.607930012	0.543233894
ENSMUSG00000026558	Uck2	uridine-cytidine kinase 2	protein_coding	543.8736395	0.996198717	0.999440966	1	167222883	167285320	-1	0.081652878	-0.005494542	-0.067291474	0.946349664
ENSMUSG00000052428	Tmco1	transmembrane and coiled-coil domains 1	protein_coding	989.152063	1.020806358	0.999440966	1	167308378	167333978	1	0.068264362	0.02970922	0.435208353	0.6634112
ENSMUSG00000026687	Aldh9a1	aldehyde dehydrogenase 9, subfamily A1	protein_coding	830.6466337	0.993978513	0.999440966	1	167349991	167368532	1	0.074068267	-0.00871343	-0.117640526	0.906352492
ENSMUSG00000026688	Mgst3	microsomal glutathione S-transferase 3	protein_coding	1283.056712	0.991093526	0.999440966	1	167371966	167393841	-1	0.064587053	-0.01290689	-0.199837103	0.841607983
ENSMUSG00000015843	Rxrg	retinoid X receptor gamma	protein_coding	57.08301809	1.00136048	0.999440966	1	167598384	167639623	1	0.241961103	0.001961424	0.008106363	0.993532129
ENSMUSG00000026686	Lmx1a	LIM homeobox transcription factor 1 alpha	protein_coding	34.82218363	1.129689224	0.999440966	1	167689237	167848741	1	0.323720945	0.175925943	0.54344937	0.586820442
ENSMUSG00000052534	Pbx1	pre B cell leukemia homeobox 1	protein_coding	1589.782254	0.981064354	0.999440966	1	168119364	168432270	-1	0.064699462	-0.02758032	-0.426283605	0.669901203
ENSMUSG00000026683	Nuf2	NUF2, NDC80 kinetochore complex component	protein_coding	67.24141802	1.00132022	0.999440966	1	169497934	169531464	-1	0.215823322	0.001903419	0.00881934	0.992963276
ENSMUSG00000026678	Rgs5	regulator of G-protein signaling 5	protein_coding	1816.825271	0.969804442	0.999440966	1	169655501	169695813	1	0.065805773	-0.044234234	-0.672193813	0.501460319
ENSMUSG00000026675	Hsd17b7	hydroxysteroid (17-beta) dehydrogenase 7	protein_coding	377.3046476	1.120282908	0.999440966	1	169949535	169969241	-1	0.1032439	0.163863106	1.587145648	0.112479661
ENSMUSG00000097503	NA	NA	NA	13.78518676	1.11485431	0.999440966	NA	NA	NA	NA	0.458389353	0.15685519	0.342187682	0.732209655
ENSMUSG00000026674	Ddr2	discoidin domain receptor family, member 2	protein_coding	196.4148893	0.991516217	0.999440966	1	169972307	170110762	-1	0.137012616	-0.012291726	-0.089712365	0.92851579
ENSMUSG00000026670	Uap1	UDP-N-acetylglucosamine pyrophosphorylase 1	protein_coding	840.7455021	0.994364577	0.999440966	1	170141938	170174957	-1	0.070295275	-0.008153192	-0.115984923	0.907664491
ENSMUSG00000102752	Gm7694	predicted gene 7694	protein_coding	95.31145494	0.981242562	0.999440966	1	170298199	170306332	-1	0.196430688	-0.027318282	-0.139073391	0.889392155
ENSMUSG00000038473	Nos1ap	nitric oxide synthase 1 (neuronal) adaptor protein	protein_coding	322.6836157	1.006492744	0.999440966	1	170302668	170589861	-1	0.121625209	0.009336772	0.076766748	0.938809104
ENSMUSG00000038463	Olfml2b	olfactomedin-like 2B	protein_coding	48.52485797	1.281382215	0.999440966	1	170644532	170682789	1	0.251916605	0.357700872	1.419917803	0.155631612
ENSMUSG00000026663	Atf6	activating transcription factor 6	protein_coding	971.832819	1.024787255	0.999440966	1	170704674	170867771	-1	0.066454685	0.035324439	0.53155679	0.595032999
ENSMUSG00000026659	Dusp12	dual specificity phosphatase 12	protein_coding	226.1861038	0.966397096	0.999440966	1	170873498	170885540	-1	0.118057213	-0.049311976	-0.417695581	0.676169704
ENSMUSG00000070524	Fcrlb	Fc receptor-like B	protein_coding	22.30398096	1.053241634	0.999440966	1	170907273	170912941	-1	0.374117573	0.074836456	0.200034592	0.841453528
ENSMUSG00000026656	Fcgr2b	Fc receptor, IgG, low affinity IIb	protein_coding	40.48800035	0.794298258	0.999440966	1	170958617	170976547	-1	0.298682461	-0.332247256	-1.112376182	0.265976441
ENSMUSG00000059498	Fcgr3	Fc receptor, IgG, low affinity III	protein_coding	126.5758953	1.100197242	0.999440966	1	171051174	171064935	-1	0.163642406	0.137762191	0.841848971	0.399872496
ENSMUSG00000026649	Cfap126	cilia and flagella associated protein 126	protein_coding	49.30237944	1.244600003	0.999440966	1	171113918	171126967	1	0.278152241	0.315682155	1.134925799	0.256406409
ENSMUSG00000058076	Sdhc	succinate dehydrogenase complex, subunit C, integral membrane protein	protein_coding	1916.945674	0.987188777	0.999440966	1	171127165	171150603	-1	0.054646843	-0.018602102	-0.340405794	0.733550956
ENSMUSG00000056569	Mpz	myelin protein zero	protein_coding	71.81472252	0.429180987	0.999440966	1	171150711	171161130	1	1.809997712	-1.220341931	-0.674222913	0.500169604
ENSMUSG00000038370	Pcp4l1	Purkinje cell protein 4-like 1	protein_coding	2550.231722	1.032270208	0.999440966	1	171173262	171196268	-1	0.057172103	0.045820662	0.801451392	0.422870374
ENSMUSG00000005677	Nr1i3	nuclear receptor subfamily 1, group I, member 3	protein_coding	9.627258087	1.334578967	0.999440966	1	171213970	171220701	1	0.597989516	0.416384672	0.696307645	0.486236186
ENSMUSG00000005674	Tomm40l	translocase of outer mitochondrial membrane 40-like	protein_coding	1246.30239	1.01067948	0.999440966	1	171216011	171222514	-1	0.060868032	0.015325543	0.251783122	0.801208704
ENSMUSG00000005681	Apoa2	apolipoprotein A-II	protein_coding	16.76014746	1.091248192	0.999440966	1	171225054	171226379	1	0.427217083	0.125979264	0.294883489	0.768082885
ENSMUSG00000058715	Fcer1g	Fc receptor, IgE, high affinity I, gamma polypeptide	protein_coding	69.42314896	0.796342499	0.999440966	1	171229572	171234365	-1	0.2203055	-0.328539042	-1.491288425	0.135885787
ENSMUSG00000013593	Ndufs2	NADH:ubiquinone oxidoreductase core subunit S2	protein_coding	4554.245539	0.976713892	0.999440966	1	171234853	171251388	-1	0.042934731	-0.033992078	-0.791715178	0.42852677
ENSMUSG00000006403	Adamts4	a disintegrin-like and metallopeptidase (reprolysin type) with thrombospondin type 1 motif, 4	protein_coding	845.0234787	1.045190836	0.999440966	1	171250421	171260637	1	0.071311126	0.06376638	0.894199592	0.371215111
ENSMUSG00000053483	Usp21	ubiquitin specific peptidase 21	protein_coding	706.735105	0.913983139	0.999440966	1	171281945	171287991	-1	0.073216268	-0.129760544	-1.772291148	0.07634624
ENSMUSG00000062963	Ufc1	ubiquitin-fold modifier conjugating enzyme 1	protein_coding	991.3345693	1.008641007	0.999440966	1	171288563	171295024	-1	0.066155527	0.012412785	0.187630354	0.85116643
ENSMUSG00000103983	NA	NA	NA	32.83256105	1.096544098	0.999440966	NA	NA	NA	NA	0.321828303	0.132963832	0.413151456	0.679495652
ENSMUSG00000013973	Dedd	death effector domain-containing	protein_coding	537.978342	1.029042982	0.999440966	1	171329145	171342331	1	0.085457268	0.041303243	0.483320424	0.628868241
ENSMUSG00000013997	Nit1	nitrilase 1	protein_coding	619.8207448	0.997658507	0.999440966	1	171338008	171345646	-1	0.080260056	-0.003382022	-0.042138296	0.966388451
ENSMUSG00000006412	Pfdn2	prefoldin 2	protein_coding	1361.821591	1.059075946	0.999440966	1	171345670	171359254	1	0.058683056	0.082806048	1.411072513	0.158223234
ENSMUSG00000045259	Klhdc9	kelch domain containing 9	protein_coding	49.68343201	1.191974817	0.999440966	1	171358446	171360798	-1	0.244992282	0.253353757	1.034129543	0.301075607
ENSMUSG00000006411	Nectin4	nectin cell adhesion molecule 4	protein_coding	228.3467646	1.02739258	0.999440966	1	171370099	171388598	1	0.121106788	0.038987559	0.32192712	0.747507907
ENSMUSG00000048865	Arhgap30	Rho GTPase activating protein 30	protein_coding	25.91656135	0.723608302	0.999440966	1	171388954	171410298	1	0.338738496	-0.466719135	-1.377815456	0.168260273
ENSMUSG00000026641	Usf1	upstream transcription factor 1	protein_coding	899.1673972	0.996050739	0.999440966	1	171411313	171419142	1	0.068134426	-0.005708859	-0.083788174	0.933224851
ENSMUSG00000103711	Tstd1	thiosulfate sulfurtransferase (rhodanese)-like domain containing 1	protein_coding	8.622761182	0.776328375	0.999440966	1	171418872	171420352	1	0.574541271	-0.365261075	-0.635743842	0.524943396
ENSMUSG00000097045	NA	NA	NA	11.73195708	0.842920825	0.999440966	NA	NA	NA	NA	0.503884183	-0.246530968	-0.489261176	0.624656803
ENSMUSG00000038235	F11r	F11 receptor	protein_coding	191.5408909	1.011507033	0.999440966	1	171437535	171464603	1	0.127529505	0.01650635	0.12943162	0.897016129
ENSMUSG00000060244	Alyref2	Aly/REF export factor 2	protein_coding	79.06811659	1.076869345	0.999440966	1	171503478	171504750	1	0.203204443	0.10684322	0.52579175	0.599032907
ENSMUSG00000038147	Cd84	CD84 antigen	protein_coding	37.81869497	0.69430705	0.999440966	1	171839697	171890718	1	0.289962269	-0.526354274	-1.815250912	0.069485359
ENSMUSG00000003458	Ncstn	nicastrin	protein_coding	945.1738346	0.978335808	0.999440966	1	172066013	172082795	-1	0.070938959	-0.031598349	-0.445430115	0.656008953
ENSMUSG00000026553	Copa	coatomer protein complex subunit alpha	protein_coding	4080.348103	1.027885988	0.999440966	1	172082529	172122330	1	0.045697871	0.039680251	0.868317284	0.385220663
ENSMUSG00000003464	Pex19	peroxisomal biogenesis factor 19	protein_coding	1585.542795	1.016053801	0.999440966	1	172126755	172136493	1	0.060970781	0.022976796	0.376849302	0.706285599
ENSMUSG00000026554	Dcaf8	DDB1 and CUL4 associated factor 8	protein_coding	3016.784176	0.987986983	0.999440966	1	172148084	172197005	1	0.05206736	-0.017436061	-0.334875081	0.73771932
ENSMUSG00000013698	Pea15a	phosphoprotein enriched in astrocytes 15A	protein_coding	9996.792375	0.948863019	0.999440966	1	172196728	172206804	-1	0.041800187	-0.075728265	-1.811672895	0.070036754
ENSMUSG00000007122	Casq1	calsequestrin 1	protein_coding	27.87757074	1.035785733	0.999440966	1	172209894	172219868	-1	0.341731207	0.050725593	0.148437109	0.881997815
ENSMUSG00000038034	Igsf8	immunoglobulin superfamily, member 8	protein_coding	2541.532689	0.965479229	0.999440966	1	172261641	172319841	1	0.055228313	-0.050682873	-0.91769729	0.358777367
ENSMUSG00000007097	Atp1a2	ATPase, Na+/K+ transporting, alpha 2 polypeptide	protein_coding	28828.51242	1.03071882	0.999440966	1	172271709	172298064	-1	0.050490693	0.04365082	0.864532007	0.387295706
ENSMUSG00000038026	Kcnj9	potassium inwardly-rectifying channel, subfamily J, member 9	protein_coding	1964.388591	1.020995957	0.999440966	1	172320501	172329318	-1	0.059344269	0.029977154	0.50513983	0.613460628
ENSMUSG00000044708	Kcnj10	potassium inwardly-rectifying channel, subfamily J, member 10	protein_coding	6860.023489	1.027677407	0.999440966	1	172341210	172374085	1	0.060814964	0.039387466	0.647660766	0.517204386
ENSMUSG00000050229	Pigm	phosphatidylinositol glycan anchor biosynthesis, class M	protein_coding	310.2068318	1.04328144	0.999440966	1	172376546	172384099	1	0.10938976	0.061128398	0.558812801	0.576289485
ENSMUSG00000026548	Slamf9	SLAM family member 9	protein_coding	10.00873385	1.014565466	0.999440966	1	172475358	172478575	1	0.561347952	0.020861959	0.037164043	0.970354208
ENSMUSG00000037995	Igsf9	immunoglobulin superfamily, member 9	protein_coding	22.89443071	1.24959609	0.999440966	1	172481788	172498878	1	0.406534881	0.321461844	0.790736194	0.42909795
ENSMUSG00000026547	Tagln2	transgelin 2	protein_coding	215.4199196	0.893615714	0.999440966	1	172500047	172507380	1	0.128116916	-0.162273539	-1.266605099	0.205296528
ENSMUSG00000026546	Cfap45	cilia and flagella associated protein 45	protein_coding	34.22539402	0.901036138	0.999440966	1	172520801	172545870	1	0.307498366	-0.150343125	-0.488923329	0.624895979
ENSMUSG00000026544	Dusp23	dual specificity phosphatase 23	protein_coding	89.17506034	0.945672145	0.999440966	1	172630764	172632962	-1	0.188970059	-0.080587992	-0.426459052	0.66977338
ENSMUSG00000037872	Ackr1	atypical chemokine receptor 1 (Duffy blood group)	protein_coding	902.9499876	1.088175438	0.999440966	1	173331886	173333750	-1	0.088001822	0.12191117	1.385325518	0.165952954
ENSMUSG00000005338	Cadm3	cell adhesion molecule 3	protein_coding	12385.32504	0.994369952	0.999440966	1	173333258	173367695	-1	0.039664668	-0.008145393	-0.205356392	0.837293689
ENSMUSG00000037860	Aim2	absent in melanoma 2	protein_coding	28.17081288	1.142528542	0.999440966	1	173350879	173466040	1	0.339188307	0.192230206	0.566735946	0.570893595
ENSMUSG00000090272	Mndal	myeloid nuclear differentiation antigen like	protein_coding	17.95481756	0.818994579	0.999440966	1	173849126	173880881	-1	0.424102596	-0.288074192	-0.679255904	0.496975731
ENSMUSG00000039997	Ifi203	interferon activated gene 203	protein_coding	22.30626593	0.749212062	0.999440966	1	173920407	173942672	-1	0.384462556	-0.416553968	-1.083470838	0.278599488
ENSMUSG00000028354	Fmn2	formin 2	protein_coding	1156.06867	0.985181186	0.999440966	1	174501825	174822729	1	0.066447695	-0.021539018	-0.324149965	0.745824501
ENSMUSG00000050069	Grem2	gremlin 2, DAN family BMP antagonist	protein_coding	326.1802906	1.036736179	0.999440966	1	174833785	174921819	-1	0.232963243	0.052048814	0.223420715	0.823208083
ENSMUSG00000026527	Rgs7	regulator of G protein signaling 7	protein_coding	1055.888114	1.034369341	0.999440966	1	175059087	175492500	-1	0.072583372	0.048751419	0.671660982	0.501799546
ENSMUSG00000026526	Fh1	fumarate hydratase 1	protein_coding	1916.642027	1.02001056	0.999440966	1	175600374	175625635	-1	0.050543221	0.028584089	0.565537537	0.5717082
ENSMUSG00000103540	NA	NA	NA	9.955329325	0.649353736	0.999440966	NA	NA	NA	NA	0.558323519	-0.622923494	-1.115703482	0.26454908
ENSMUSG00000055214	Pld5	phospholipase D family, member 5	protein_coding	901.6748717	1.072566965	0.999440966	1	175962306	176275312	-1	0.069749233	0.101067725	1.449015562	0.147333237
ENSMUSG00000104157	NA	NA	NA	29.86011176	1.035350696	0.999440966	NA	NA	NA	NA	0.325265514	0.050119523	0.154088033	0.877540324
ENSMUSG00000057335	Cep170	centrosomal protein 170	protein_coding	1571.553304	0.993522231	0.999440966	1	176733653	176814067	-1	0.058035852	-0.009375845	-0.161552639	0.871658156
ENSMUSG00000104154	NA	NA	NA	20.95301064	0.928442698	0.999440966	NA	NA	NA	NA	0.41471357	-0.107115223	-0.25828724	0.796185233
ENSMUSG00000026504	Sdccag8	serologically defined colon cancer antigen 8	protein_coding	202.6400423	0.985644399	0.999440966	1	176814660	177020437	1	0.127268116	-0.02086085	-0.163912618	0.869799934
ENSMUSG00000087082	NA	NA	NA	9.610612738	0.936458568	0.999440966	NA	NA	NA	NA	0.55549586	-0.094712928	-0.170501591	0.864615683
ENSMUSG00000019699	Akt3	thymoma viral proto-oncogene 3	protein_coding	1874.708189	1.014099793	0.999440966	1	177020073	177258203	-1	0.051675549	0.020199628	0.390893347	0.695876072
ENSMUSG00000097892	NA	NA	NA	21.58154886	1.007474155	0.999440966	NA	NA	NA	NA	0.369130353	0.01074283	0.02910308	0.97678238
ENSMUSG00000063659	Zbtb18	zinc finger and BTB domain containing 18	protein_coding	8246.763599	0.958988801	0.999440966	1	177442351	177450764	1	0.063576524	-0.060414127	-0.950258409	0.341980966
ENSMUSG00000015961	Adss	adenylosuccinate synthetase, non muscle	protein_coding	1467.116377	1.031874563	0.999440966	1	177762962	177796511	-1	0.06037509	0.045267604	0.749772864	0.453391515
ENSMUSG00000091476	Catspere2	cation channel sperm associated auxiliary subunit epsilon 2	protein_coding	20.84763583	1.090056432	0.999440966	1	177983423	178172705	1	0.372661245	0.124402825	0.333822814	0.738513267
ENSMUSG00000026502	Desi2	desumoylating isopeptidase 2	protein_coding	519.068097	0.959992789	0.999440966	1	178187417	178257301	1	0.08668189	-0.058904526	-0.679548246	0.496790549
ENSMUSG00000086350	NA	NA	NA	95.60786582	1.023418169	0.999440966	NA	NA	NA	NA	0.213888614	0.033395751	0.156136181	0.875925679
ENSMUSG00000026500	Cox20	cytochrome c oxidase assembly protein 20	protein_coding	379.2638808	0.9595235	0.999440966	1	178319130	178322693	1	0.100459397	-0.059609955	-0.593373612	0.552931145
ENSMUSG00000039630	Hnrnpu	heterogeneous nuclear ribonucleoprotein U	protein_coding	6847.841491	1.036911472	0.999440966	1	178321108	178337797	-1	0.04663173	0.052292727	1.12139796	0.262118504
ENSMUSG00000104279	NA	NA	NA	33.04375957	0.869424877	0.999440966	NA	NA	NA	NA	0.294800974	-0.201866719	-0.684755943	0.493497941
ENSMUSG00000026495	Efcab2	EF-hand calcium binding domain 2	protein_coding	356.2625562	1.09986458	0.999440966	1	178406085	178484513	1	0.108917996	0.137325904	1.26081923	0.207373984
ENSMUSG00000026494	Kif26b	kinesin family member 26B	protein_coding	940.6611856	1.077504909	0.999440966	1	178529125	178939200	1	0.075146238	0.107694443	1.433131531	0.151820252
ENSMUSG00000055067	Smyd3	SET and MYND domain containing 3	protein_coding	485.768943	1.004756779	0.999440966	1	178951960	179518041	-1	0.094845254	0.006846311	0.072184016	0.942455466
ENSMUSG00000026492	Tfb2m	transcription factor B2, mitochondrial	protein_coding	312.617935	0.991441715	0.999440966	1	179528055	179546267	-1	0.100895723	-0.012400133	-0.122900481	0.902185904
ENSMUSG00000038949	Cnst	consortin, connexin sorting protein	protein_coding	1397.808496	1.051616993	0.999440966	1	179546370	179627478	1	0.05586554	0.07260936	1.299716434	0.193698176
ENSMUSG00000038936	Sccpdh	saccharopine dehydrogenase (putative)	protein_coding	2553.308028	1.043577956	0.999440966	1	179668210	179687189	1	0.053224808	0.061538375	1.156197223	0.247600496
ENSMUSG00000026491	Ahctf1	AT hook containing transcription factor 1	protein_coding	900.9961243	0.972532009	0.999440966	1	179744894	179803680	-1	0.06950448	-0.04018236	-0.578126185	0.563178929
ENSMUSG00000026489	Coq8a	coenzyme Q8A	protein_coding	583.6032957	1.02645449	0.999440966	1	180165238	180199602	-1	0.085314192	0.037669664	0.441540416	0.658821809
ENSMUSG00000010609	Psen2	presenilin 2	protein_coding	379.1852212	0.990504184	0.999440966	1	180227004	180263438	-1	0.097179758	-0.013765025	-0.14164498	0.887360436
ENSMUSG00000055676	Gm5069	predicted pseudogene 5069	transcribed_processed_pseudogene	98.59519391	1.044908493	0.999440966	1	180326970	180330550	-1	0.179111183	0.063376605	0.353839463	0.723459197
ENSMUSG00000038855	Itpkb	inositol 1,4,5-trisphosphate 3-kinase B	protein_coding	1972.438742	1.0627201	0.999440966	1	180330485	180424802	1	0.058172589	0.087761669	1.508642993	0.131390041
ENSMUSG00000053963	Stum	mechanosensory transduction mediator	protein_coding	347.4861294	0.983414184	0.999440966	1	180432387	180483504	-1	0.10543802	-0.024128931	-0.228844687	0.818989633
ENSMUSG00000026496	Parp1	poly (ADP-ribose) polymerase family, member 1	protein_coding	1237.416795	1.025295374	0.999440966	1	180568924	180601254	1	0.064916729	0.036039591	0.555166468	0.578780803
ENSMUSG00000058729	Lin9	lin-9 homolog (C. elegans)	protein_coding	189.0518742	0.99365989	0.999440966	1	180641150	180690694	1	0.143373861	-0.009175964	-0.064000257	0.948970023
ENSMUSG00000026499	Acbd3	acyl-Coenzyme A binding domain containing 3	protein_coding	910.2099931	1.049195356	0.999440966	1	180726043	180754204	1	0.069961366	0.069283327	0.990308386	0.322023409
ENSMUSG00000038806	Sde2	SDE2 telomere maintenance homolog (S. pombe)	protein_coding	396.9499375	0.985993128	0.999440966	1	180851127	180868113	1	0.094498503	-0.020350503	-0.215352649	0.829492385
ENSMUSG00000103979	Gm20305	predicted gene, 20305	processed_pseudogene	10.92936956	1.417289525	0.999440966	1	180854282	180854458	-1	0.592895095	0.503134503	0.848606284	0.396100409
ENSMUSG00000026520	Pycr2	pyrroline-5-carboxylate reductase family, member 2	protein_coding	483.223529	0.939789523	0.999440966	1	180904293	180908088	1	0.083707017	-0.08959041	-1.070285543	0.2844908
ENSMUSG00000038793	Lefty1	left right determination factor 1	protein_coding	11.34651568	1.24152829	0.999440966	1	180935022	180938400	1	0.611873037	0.312117136	0.510101144	0.609980604
ENSMUSG00000026519	Tmem63a	transmembrane protein 63a	protein_coding	930.2384961	1.028289406	0.999440966	1	180942344	180975112	1	0.081545563	0.04024636	0.493544454	0.621627937
ENSMUSG00000038776	Ephx1	epoxide hydrolase 1, microsomal	protein_coding	604.3306691	1.023836236	0.999440966	1	180976210	181020904	-1	0.094559232	0.033984972	0.359404066	0.719292833
ENSMUSG00000026516	Nvl	nuclear VCP-like	protein_coding	686.1034507	0.918474278	0.999440966	1	181087138	181144204	-1	0.074580795	-0.122688775	-1.645045164	0.099960498
ENSMUSG00000062169	Cnih4	cornichon family AMPA receptor auxiliary protein 4	protein_coding	801.8208077	0.997133242	0.999440966	1	181144693	181168994	1	0.068104374	-0.004141798	-0.060815444	0.951506191
ENSMUSG00000038733	Wdr26	WD repeat domain 26	protein_coding	1732.465121	1.010711671	0.999440966	1	181173228	181212001	-1	0.052018418	0.015371493	0.295500977	0.767611206
ENSMUSG00000026514	Cnih3	cornichon family AMPA receptor auxiliary protein 3	protein_coding	229.0914011	0.92486999	0.999440966	1	181352628	181460641	1	0.157698573	-0.112677516	-0.714511955	0.474910666
ENSMUSG00000050625	Ccdc121	coiled-coil domain containing 121	protein_coding	25.02826449	0.801473727	0.999440966	1	181509633	181511451	-1	0.360692389	-0.319272866	-0.885166627	0.376066769
ENSMUSG00000047369	Dnah14	dynein, axonemal, heavy chain 14	protein_coding	13.70846747	1.316634864	0.999440966	1	181576559	181815774	1	0.465468963	0.396855305	0.852592409	0.393885373
ENSMUSG00000004880	Lbr	lamin B receptor	protein_coding	301.2734724	0.978119181	0.999440966	1	181815335	181843046	-1	0.108198389	-0.03191783	-0.294993582	0.767998782
ENSMUSG00000026511	Srp9	signal recognition particle 9	protein_coding	1145.425612	1.022652675	0.999440966	1	182124737	182132407	1	0.06343685	0.032316244	0.509423846	0.610455165
ENSMUSG00000038633	Degs1	delta(4)-desaturase, sphingolipid 1	protein_coding	2158.530008	0.994611681	0.999440966	1	182275772	182282804	-1	0.060577277	-0.007794721	-0.128674003	0.897615607
ENSMUSG00000100147	NA	NA	NA	214.3375611	1.034286333	0.999440966	NA	NA	NA	NA	0.135680146	0.048635638	0.358458033	0.720000568
ENSMUSG00000047539	Fbxo28	F-box protein 28	protein_coding	1089.19586	1.007525658	0.999440966	1	182313102	182341629	-1	0.060577015	0.010816579	0.178559131	0.858283887
ENSMUSG00000026510	Trp53bp2	transformation related protein 53 binding protein 2	protein_coding	654.7023739	1.039138037	0.999440966	1	182409172	182462432	1	0.07873819	0.055387311	0.703436433	0.481783809
ENSMUSG00000026509	Capn2	calpain 2	protein_coding	2111.283844	0.997103448	0.999440966	1	182467260	182517608	-1	0.05038623	-0.004184905	-0.083056521	0.933806598
ENSMUSG00000104415	NA	NA	NA	27.07559138	1.291610277	0.999440966	NA	NA	NA	NA	0.343659807	0.369170825	1.07423335	0.282718109
ENSMUSG00000038576	Susd4	sushi domain containing 4	protein_coding	1870.408048	1.005480531	0.999440966	1	182763860	182896591	1	0.054058073	0.007885148	0.145864388	0.884028445
ENSMUSG00000030768	Disp1	dispatched RND transporter family member 1	protein_coding	89.71954865	0.963916041	0.999440966	1	183086266	183221522	-1	0.184386907	-0.053020604	-0.287550807	0.773690605
ENSMUSG00000046836	Brox	BRO1 domain and CAAX motif containing	protein_coding	1376.962739	0.978380814	0.999440966	1	183276352	183297269	-1	0.061025023	-0.031531982	-0.516705774	0.605361564
ENSMUSG00000042901	Aida	axin interactor, dorsalization associated	protein_coding	979.258754	0.920879053	0.999440966	1	183296590	183325476	1	0.068030082	-0.118916408	-1.74799742	0.080464474
ENSMUSG00000056050	Mia3	melanoma inhibitory activity 3	protein_coding	1774.936358	1.042471186	0.999440966	1	183326725	183369553	-1	0.053028009	0.060007508	1.13161909	0.257794611
ENSMUSG00000072258	Taf1a	TATA-box binding protein associated factor, RNA polymerase I, A	protein_coding	234.8892666	1.073715298	0.999440966	1	183388981	183410198	1	0.120614826	0.102611505	0.85073708	0.39491542
ENSMUSG00000039384	Dusp10	dual specificity phosphatase 10	protein_coding	475.1927632	1.008865739	0.999440966	1	184013302	184075636	1	0.08509254	0.012734192	0.149651095	0.881039894
ENSMUSG00000039377	Hlx	H2.0-like homeobox	protein_coding	10.89103997	1.053367967	0.999440966	1	184727140	184732619	-1	0.556952695	0.075009492	0.13467839	0.89286616
ENSMUSG00000073481	Marc2	mitochondrial amidoxime reducing component 2	protein_coding	703.0934859	0.994609201	0.999440966	1	184813068	184846451	-1	0.079448076	-0.007798317	-0.098156145	0.921808306
ENSMUSG00000039349	C130074G19Rik	RIKEN cDNA C130074G19 gene	protein_coding	250.800695	0.985727481	0.999440966	1	184871926	184883218	-1	0.117027931	-0.020739247	-0.177216219	0.859338556
ENSMUSG00000026620	Mark1	MAP/microtubule affinity regulating kinase 1	protein_coding	1149.774907	1.019007654	0.999440966	1	184896789	184999570	-1	0.062390788	0.027164888	0.435399021	0.663272821
ENSMUSG00000039318	Rab3gap2	RAB3 GTPase activating protein subunit 2	protein_coding	1245.104501	1.01221892	0.999440966	1	185204117	185286759	1	0.062163545	0.017521346	0.28185887	0.778051728
ENSMUSG00000026618	Iars2	isoleucine-tRNA synthetase 2, mitochondrial	protein_coding	1066.98831	1.044180073	0.999440966	1	185284726	185329396	-1	0.06271867	0.062370532	0.994449211	0.32000422
ENSMUSG00000026617	Bpnt1	bisphosphate 3'-nucleotidase 1	protein_coding	1350.601397	0.984065691	0.999440966	1	185332149	185357777	1	0.056667829	-0.02317347	-0.408935194	0.682587221
ENSMUSG00000026615	Eprs	glutamyl-prolyl-tRNA synthetase	protein_coding	1972.257087	1.069045979	0.999440966	1	185363044	185428360	1	0.056436836	0.096323904	1.706755922	0.087867428
ENSMUSG00000051295	NA	NA	NA	10.68920933	1.116981055	0.999440966	NA	NA	NA	NA	0.528693965	0.159604717	0.301884886	0.762739818
ENSMUSG00000097615	NA	NA	NA	33.30722273	0.891306734	0.999440966	NA	NA	NA	NA	0.302722937	-0.166006088	-0.548376314	0.583433537
ENSMUSG00000026614	Slc30a10	solute carrier family 30, member 10	protein_coding	180.3499698	0.86710839	0.999440966	1	185454848	185468762	1	0.145617665	-0.205715751	-1.412711504	0.157740568
ENSMUSG00000039246	Lyplal1	lysophospholipase-like 1	protein_coding	64.4754707	1.078922394	0.999440966	1	186087731	186117310	-1	0.22467787	0.109591097	0.487769875	0.625712852
ENSMUSG00000039239	Tgfb2	transforming growth factor, beta 2	protein_coding	232.3375726	1.082523853	0.999440966	1	186622792	186705989	-1	0.117895487	0.114398815	0.970340915	0.331876589
ENSMUSG00000001305	Rrp15	ribosomal RNA processing 15 homolog (S. cerevisiae)	protein_coding	126.342622	1.039081379	0.999440966	1	186720978	186749358	-1	0.157990637	0.055308647	0.350075476	0.726282055
ENSMUSG00000026611	Spata17	spermatogenesis associated 17	protein_coding	10.8611902	1.018974944	0.999440966	1	187044648	187215465	-1	0.567439522	0.027118576	0.047791131	0.961882705
ENSMUSG00000039210	Gpatch2	G patch domain containing 2	protein_coding	264.4983938	1.060265906	0.999440966	1	187215508	187351704	1	0.109850969	0.084426126	0.768551495	0.44215961
ENSMUSG00000104394	NA	NA	NA	62.71966237	1.012389732	0.999440966	NA	NA	NA	NA	0.228375621	0.01776478	0.07778755	0.93799705
ENSMUSG00000026610	Esrrg	estrogen-related receptor gamma	protein_coding	1613.403738	1.085657347	0.999440966	1	187608791	188214885	1	0.063037923	0.118568834	1.880912757	0.059983788
ENSMUSG00000026608	Kctd3	potassium channel tetramerisation domain containing 3	protein_coding	1370.786788	1.063539398	0.999440966	1	188971095	189007841	-1	0.061430842	0.088873477	1.446724063	0.147974222
ENSMUSG00000037624	Kcnk2	potassium channel, subfamily K, member 2	protein_coding	392.8230069	0.889042241	0.999440966	1	189207930	189402273	-1	0.110132979	-0.169676127	-1.540647753	0.123402539
ENSMUSG00000104507	NA	NA	NA	13.01400533	0.618875613	0.999440966	NA	NA	NA	NA	0.479275742	-0.692278621	-1.444426579	0.148619019
ENSMUSG00000026604	Ptpn14	protein tyrosine phosphatase, non-receptor type 14	protein_coding	100.0207522	1.027558777	0.999440966	1	189728268	189876695	1	0.195889137	0.03922092	0.200219982	0.84130854
ENSMUSG00000026603	Smyd2	SET and MYND domain containing 2	protein_coding	1056.449823	1.015389224	0.999440966	1	189880492	189922363	-1	0.068602487	0.022032855	0.321166997	0.748083841
ENSMUSG00000010175	Prox1	prospero homeobox 1	protein_coding	614.5020214	1.051720472	0.999440966	1	190118035	190170714	-1	0.085019244	0.072751313	0.855704077	0.392161485
ENSMUSG00000079045	NA	NA	NA	26.52827818	1.116142146	0.999440966	NA	NA	NA	NA	0.340662072	0.158520773	0.465331441	0.641694123
ENSMUSG00000089872	Rps6kc1	ribosomal protein S6 kinase polypeptide 1	protein_coding	725.9198378	1.005059109	0.999440966	1	190700202	190911770	-1	0.075435019	0.007280351	0.09651155	0.923114301
ENSMUSG00000026634	Angel2	angel homolog 2	protein_coding	810.806316	0.972047365	0.999440966	1	190925112	190946962	1	0.072937699	-0.040901482	-0.560772858	0.574952392
ENSMUSG00000037568	Vash2	vasohibin 2	protein_coding	68.61678221	1.106982166	0.999440966	1	190947646	190979296	-1	0.216968856	0.146631979	0.6758204	0.499154681
ENSMUSG00000066595	Flvcr1	feline leukemia virus subgroup C cellular receptor 1	protein_coding	307.5587538	0.994521571	0.999440966	1	191005847	191026158	-1	0.107808529	-0.007925432	-0.073513962	0.941397134
ENSMUSG00000026632	Tatdn3	TatD DNase domain containing 3	protein_coding	134.6259821	0.91195461	0.999440966	1	191045826	191062932	-1	0.164475481	-0.132966075	-0.808424905	0.41884602
ENSMUSG00000062510	Nsl1	NSL1, MIS12 kinetochore complex component	protein_coding	11.41049622	0.738930182	0.999440966	1	191063012	191086474	1	0.533014118	-0.436490037	-0.818908959	0.412838358
ENSMUSG00000026628	Atf3	activating transcription factor 3	protein_coding	31.10798979	0.986675323	0.999440966	1	191170296	191218039	-1	0.303968789	-0.019352667	-0.063666626	0.94923568
ENSMUSG00000073478	NA	NA	NA	35.66955975	1.169615991	0.999440966	NA	NA	NA	NA	0.286830452	0.226034941	0.788043736	0.430671124
ENSMUSG00000103174	NA	NA	NA	8.450982357	0.943781131	0.999440966	NA	NA	NA	NA	0.581307091	-0.083475766	-0.143600117	0.885816248
ENSMUSG00000037499	Nenf	neuron derived neurotrophic factor	protein_coding	747.9609029	0.980199373	0.999440966	1	191306789	191318194	-1	0.071272853	-0.028852871	-0.404822727	0.685607821
ENSMUSG00000026627	Pacc1	proton activated chloride channel 1	protein_coding	230.9099718	0.959213672	0.999440966	1	191325912	191350914	1	0.116262364	-0.060075873	-0.516726749	0.605346921
ENSMUSG00000026626	Ppp2r5a	protein phosphatase 2, regulatory subunit B', alpha	protein_coding	1137.339811	0.97521569	0.999440966	1	191351975	191403272	-1	0.060848841	-0.036206757	-0.595027888	0.55182483
ENSMUSG00000037461	Ints7	integrator complex subunit 7	protein_coding	470.6218013	1.000377097	0.999440966	1	191575636	191623688	1	0.085520719	5.44E-04	0.006360251	0.994925288
ENSMUSG00000026622	Nek2	NIMA (never in mitosis gene a)-related expressed kinase 2	protein_coding	161.4277945	1.093204594	0.999440966	1	191821444	191833050	1	0.152647338	0.128563427	0.84222515	0.399661939
ENSMUSG00000055833	NA	NA	NA	24.8921941	1.138569107	0.999440966	NA	NA	NA	NA	0.355560577	0.18722186	0.526554047	0.598503311
ENSMUSG00000037434	Slc30a1	solute carrier family 30 (zinc transporter), member 1	protein_coding	612.8538853	1.059057619	0.999440966	1	191906767	191913247	1	0.086426574	0.082781083	0.957819793	0.338153637
ENSMUSG00000049353	Rd3	retinal degeneration 3	protein_coding	15.04729308	1.293991172	0.999440966	1	191977370	191988283	1	0.440642526	0.371827774	0.843830889	0.398763912
ENSMUSG00000026637	Traf5	TNF receptor-associated factor 5	protein_coding	18.68600256	0.797110748	0.999440966	1	191997205	192092559	-1	0.387579415	-0.327147914	-0.844079693	0.398624874
ENSMUSG00000037395	Rcor3	REST corepressor 3	protein_coding	277.7650892	0.934154159	0.999440966	1	192098546	192138062	-1	0.111091452	-0.098267444	-0.884563506	0.376392097
ENSMUSG00000097316	NA	NA	NA	90.72643827	1.090449283	0.999440966	NA	NA	NA	NA	0.181790869	0.124922672	0.687177924	0.491970614
ENSMUSG00000058248	Kcnh1	potassium voltage-gated channel, subfamily H (eag-related), member 1	protein_coding	691.6059386	1.082522528	0.999440966	1	192190774	192510159	1	0.076879425	0.114397049	1.48800605	0.136749298
ENSMUSG00000037375	Hhat	hedgehog acyltransferase	protein_coding	19.57407247	1.162012897	0.999440966	1	192496711	192771223	-1	0.385707099	0.216626081	0.561633638	0.574365657
ENSMUSG00000016262	Sertad4	SERTA domain containing 4	protein_coding	245.3431262	1.051353234	0.999440966	1	192844488	192855756	-1	0.126905891	0.072247468	0.569299558	0.569152867
ENSMUSG00000016200	Syt14	synaptotagmin XIV	protein_coding	303.6381379	1.03271419	0.999440966	1	192891233	193035775	-1	0.116975325	0.046441034	0.397015646	0.691355923
ENSMUSG00000016181	Utp25	UTP25 small subunit processome component	protein_coding	271.6541505	0.937447103	0.999440966	1	193091104	193130272	-1	0.115789718	-0.093190809	-0.804828021	0.420918929
ENSMUSG00000026638	Irf6	interferon regulatory factor 6	protein_coding	23.67727639	0.725141863	0.999440966	1	193153111	193172023	1	0.366169596	-0.46366483	-1.266257044	0.20542107
ENSMUSG00000079144	A130010J15Rik	RIKEN cDNA A130010J15 gene	protein_coding	82.43909003	0.979123838	0.999440966	1	193168046	193177832	1	0.191396303	-0.030436754	-0.159024777	0.873649353
ENSMUSG00000026639	Lamb3	laminin, beta 3	protein_coding	60.94774732	1.195146307	0.999440966	1	193207699	193343878	1	0.217764203	0.257187241	1.18103544	0.237588645
ENSMUSG00000016194	Hsd11b1	hydroxysteroid 11-beta dehydrogenase 1	protein_coding	1115.558145	1.052060105	0.999440966	1	193221634	193264075	-1	0.066670655	0.07321713	1.098191254	0.272120984
ENSMUSG00000009633	G0s2	G0/G1 switch gene 2	protein_coding	117.4426304	1.00341922	0.999440966	1	193272161	193273217	-1	0.165058244	0.004924478	0.02983479	0.976198813
ENSMUSG00000104348	NA	NA	NA	22.99705766	1.03414929	0.999440966	NA	NA	NA	NA	0.359788328	0.048444468	0.134647137	0.892890871
ENSMUSG00000016179	Camk1g	calcium/calmodulin-dependent protein kinase I gamma	protein_coding	312.4457509	1.084270173	0.999440966	1	193346346	193370298	-1	0.118165781	0.116724285	0.98780107	0.323250083
ENSMUSG00000026640	Plxna2	plexin A2	protein_coding	769.4728141	1.038494469	0.999440966	1	194618218	194816869	1	0.079754014	0.054493532	0.683270085	0.494436194
ENSMUSG00000016494	Cd34	CD34 antigen	protein_coding	400.1213244	0.954142663	0.999440966	1	194938819	194961279	1	0.097691838	-0.067723101	-0.693231927	0.488164015
ENSMUSG00000096929	NA	NA	NA	451.7331659	0.864405105	0.999440966	NA	NA	NA	NA	0.125694935	-0.210220502	-1.67246598	0.094432471
ENSMUSG00000016493	Cd46	CD46 antigen, complement regulatory protein	protein_coding	34.83646883	1.106825255	0.999440966	1	195036826	195092249	-1	0.301441357	0.146427468	0.485757724	0.627138951
ENSMUSG00000016481	Cr1l	complement component (3b/4b) receptor 1-like	protein_coding	420.2480352	0.994655009	0.999440966	1	195097382	195131586	-1	0.096420096	-0.007731873	-0.080189437	0.936086591
ENSMUSG00000050530	Fam171a1	family with sequence similarity 171, member A1	protein_coding	821.4999152	0.995196948	0.999440966	2	3114224	3227806	1	0.072442453	-0.006946034	-0.09588348	0.923613115
ENSMUSG00000026643	Nmt2	N-myristoyltransferase 2	protein_coding	1266.748986	0.986390016	0.999440966	2	3284212	3328877	1	0.059538333	-0.019769898	-0.332053272	0.739849034
ENSMUSG00000049950	Rpp38	ribonuclease P/MRP 38 subunit	protein_coding	118.6150759	1.071493551	0.999440966	2	3328949	3332643	-1	0.161499361	0.099623168	0.61686416	0.537324328
ENSMUSG00000026650	Meig1	meiosis expressed gene 1	protein_coding	12.59284419	0.896416124	0.999440966	2	3409043	3422648	-1	0.502683111	-0.157759495	-0.313834883	0.753646449
ENSMUSG00000026648	Dclre1c	DNA cross-link repair 1C	protein_coding	79.42849841	0.916308865	0.999440966	2	3424131	3464130	1	0.199431384	-0.126094118	-0.63226818	0.527211653
ENSMUSG00000026646	Suv39h2	suppressor of variegation 3-9 2	protein_coding	89.20242918	0.940648146	0.999440966	2	3455815	3475031	-1	0.184095432	-0.088272918	-0.47949543	0.631586218
ENSMUSG00000109865	Hspa14	heat shock protein 14	protein_coding	557.1763558	0.993074454	0.999440966	2	3488850	3512814	-1	0.093442781	-0.01002621	-0.107297856	0.914552686
ENSMUSG00000051396	Gm45902	predicted gene 45902	protein_coding	75.79067226	1.183402781	0.999440966	2	3504527	3512790	-1	0.202344893	0.242941191	1.200629221	0.229895061
ENSMUSG00000039496	Cdnf	cerebral dopamine neurotrophic factor	protein_coding	27.03635982	0.990239058	0.999440966	2	3513030	3526376	1	0.332177012	-0.01415124	-0.042601504	0.966019197
ENSMUSG00000026655	Fam107b	family with sequence similarity 107, member B	protein_coding	2414.664142	0.865715044	0.999440966	2	3570488	3782142	1	0.123708591	-0.208035864	-1.681660611	0.09263467
ENSMUSG00000026657	Frmd4a	FERM domain containing 4A	protein_coding	825.2898356	1.001531273	0.999440966	2	4017717	4614043	1	0.067295228	0.00220747	0.03280277	0.973831869
ENSMUSG00000039449	Prpf18	pre-mRNA processing factor 18	protein_coding	1062.471533	1.030467721	0.999440966	2	4622058	4652113	-1	0.064545565	0.043299314	0.670833289	0.502326738
ENSMUSG00000048186	Bend7	BEN domain containing 7	protein_coding	97.71667879	1.076109494	0.999440966	2	4717831	4802142	1	0.209738297	0.10582488	0.504556781	0.613870171
ENSMUSG00000026662	Sephs1	selenophosphate synthetase 1	protein_coding	572.0446801	0.98505564	0.999440966	2	4881564	4910557	1	0.078304664	-0.021722878	-0.277414873	0.781461563
ENSMUSG00000026664	Phyh	phytanoyl-CoA hydroxylase	protein_coding	2166.053581	0.992469038	0.999440966	2	4919019	4938730	1	0.048919767	-0.010905999	-0.222936452	0.823584965
ENSMUSG00000086670	Gm13194	predicted gene 13194	processed_pseudogene	13.48220083	1.216459654	0.999440966	2	4942174	4942484	1	0.505193917	0.282688472	0.559564284	0.575776672
ENSMUSG00000026668	Ucma	upper zone of growth plate and cartilage matrix associated	protein_coding	60.91252647	1.210202479	0.999440966	2	4976122	4985748	1	0.252514011	0.275248445	1.090032369	0.275698886
ENSMUSG00000026672	Optn	optineurin	protein_coding	463.9244212	1.091708828	0.999440966	2	5020642	5064051	-1	0.084285847	0.126588123	1.501890613	0.133125361
ENSMUSG00000026676	Ccdc3	coiled-coil domain containing 3	protein_coding	174.3560573	1.106480794	0.999440966	2	5137776	5230878	1	0.152491875	0.14597841	0.957286477	0.338422679
ENSMUSG00000039145	Camk1d	calcium/calmodulin-dependent protein kinase ID	protein_coding	1343.370138	1.08750049	0.999440966	2	5293457	5714515	-1	0.068182972	0.121016051	1.774872052	0.075919016
ENSMUSG00000039128	Cdc123	cell division cycle 123	protein_coding	1263.626611	1.001691754	0.999440966	2	5794294	5845164	-1	0.059529266	0.002438623	0.040965114	0.967323707
ENSMUSG00000025817	Nudt5	nudix (nucleoside diphosphate linked moiety X)-type motif 5	protein_coding	436.9623075	0.963882479	0.999440966	2	5845019	5871895	1	0.100166383	-0.053070838	-0.529826833	0.596231999
ENSMUSG00000025816	Sec61a2	Sec61, alpha subunit 2 (S. cerevisiae)	protein_coding	621.7897186	1.014903211	0.999440966	2	5870987	5895432	-1	0.083656905	0.021342148	0.255115198	0.798634126
ENSMUSG00000025815	Dhtkd1	dehydrogenase E1 and transketolase domain containing 1	protein_coding	41.78567367	1.136104408	0.999440966	2	5896115	5942792	-1	0.267218623	0.184095425	0.688931868	0.490866144
ENSMUSG00000043241	Upf2	UPF2 regulator of nonsense transcripts homolog (yeast)	protein_coding	1002.292212	1.082086031	0.999440966	2	5951469	6056703	1	0.069056438	0.113815205	1.648147638	0.099322379
ENSMUSG00000045319	Proser2	proline and serine rich 2	protein_coding	147.3936781	0.965725613	0.999440966	2	6097607	6130211	-1	0.1698701	-0.050314754	-0.29619547	0.767080808
ENSMUSG00000039063	Echdc3	enoyl Coenzyme A hydratase domain containing 3	protein_coding	29.86527103	1.261756615	0.999440966	2	6188465	6213033	-1	0.323839983	0.33543365	1.035800605	0.300295175
ENSMUSG00000039046	Usp6nl	USP6 N-terminal like	protein_coding	841.9184584	1.012533374	0.999440966	2	6322667	6446390	1	0.075160116	0.017969462	0.239082409	0.811041682
ENSMUSG00000002107	Celf2	CUGBP, Elav-like family member 2	protein_coding	2204.655691	1.001586238	0.999440966	2	6539694	7509563	-1	0.059151951	0.002286644	0.038657125	0.969163757
ENSMUSG00000015619	Gata3	GATA binding protein 3	protein_coding	128.1611909	0.969507931	0.999440966	2	9857078	9890034	-1	0.205704176	-0.044675395	-0.217182732	0.828065941
ENSMUSG00000025782	Taf3	TATA-box binding protein associated factor 3	protein_coding	408.6455534	0.970157954	0.999440966	2	9914552	10048596	-1	0.091161989	-0.043708439	-0.479459027	0.63161211
ENSMUSG00000025781	Atp5c1	ATP synthase, H+ transporting, mitochondrial F1 complex, gamma polypeptide 1	protein_coding	4966.997413	0.998302956	0.999440966	2	10056016	10080510	-1	0.041517218	-0.002450396	-0.059021201	0.952935221
ENSMUSG00000037262	Kin	Kin17 DNA and RNA binding protein	protein_coding	207.9170797	1.02592687	0.999440966	2	10080593	10092806	1	0.126566783	0.036927897	0.291766103	0.770465464
ENSMUSG00000037254	Itih2	inter-alpha trypsin inhibitor, heavy chain 2	protein_coding	178.3393923	0.854411954	0.999440966	2	10094593	10131396	-1	0.146535384	-0.226996264	-1.549088395	0.121360472
ENSMUSG00000061186	Sfmbt2	Scm-like with four mbt domains 2	protein_coding	63.28620412	1.203101562	0.999440966	2	10370510	10595253	1	0.222576656	0.266758436	1.198501411	0.230721874
ENSMUSG00000026778	Prkcq	protein kinase C, theta	protein_coding	276.2752732	1.090203901	0.999440966	2	11172108	11301222	1	0.119203039	0.124597988	1.045258484	0.29590352
ENSMUSG00000026773	Pfkfb3	6-phosphofructo-2-kinase/fructose-2,6-biphosphatase 3	protein_coding	872.8671239	0.965013454	0.999440966	2	11471433	11554077	-1	0.073344596	-0.051379038	-0.700515663	0.483605327
ENSMUSG00000037197	Rbm17	RNA binding motif protein 17	protein_coding	967.7545597	0.993530363	0.999440966	2	11585437	11604153	-1	0.074759158	-0.009364036	-0.125256045	0.900320849
ENSMUSG00000023206	Il15ra	interleukin 15 receptor, alpha chain	protein_coding	43.50634035	1.312206687	0.999440966	2	11705290	11734317	1	0.258660372	0.391994978	1.515481385	0.129650541
ENSMUSG00000058594	Fbh1	F-box DNA helicase 1	protein_coding	1005.776379	1.018188936	0.999440966	2	11742573	11777582	-1	0.065505275	0.026005294	0.396995417	0.691370841
ENSMUSG00000047909	Ankrd16	ankyrin repeat domain 16	protein_coding	214.7639454	0.961269664	0.999440966	2	11777876	11790329	1	0.133214418	-0.056986889	-0.42778319	0.668808976
ENSMUSG00000026768	Itga8	integrin alpha 8	protein_coding	25.06641074	0.699089459	0.999440966	2	12106632	12301922	-1	0.34217938	-0.516451014	-1.509299053	0.131222377
ENSMUSG00000026767	Mindy3	MINDY lysine 48 deubiquitinase 3	protein_coding	658.3117149	0.986680239	0.999440966	2	12347263	12419470	-1	0.079775843	-0.01934548	-0.242497974	0.808394326
ENSMUSG00000026730	Pter	phosphotriesterase related	protein_coding	42.07959315	1.100223834	0.999440966	2	12924041	13003455	1	0.286374669	0.137797062	0.481177551	0.630390315
ENSMUSG00000026727	Rsu1	Ras suppressor protein 1	protein_coding	332.5293322	0.898532145	0.999440966	2	13076821	13271415	-1	0.099409878	-0.154357978	-1.55274286	0.120484578
ENSMUSG00000026726	Cubn	cubilin (intrinsic factor-cobalamin receptor)	protein_coding	24.59468692	0.744398528	0.999440966	2	13276338	13491813	-1	0.35629721	-0.425852892	-1.195218148	0.23200181
ENSMUSG00000026723	Trdmt1	tRNA aspartic acid methyltransferase 1	protein_coding	95.22539754	0.983389708	0.999440966	2	13509014	13544668	-1	0.176250639	-0.024164839	-0.137104975	0.89094782
ENSMUSG00000026728	Vim	vimentin	protein_coding	2026.788935	0.95567597	0.999440966	2	13573927	13582826	1	0.082193987	-0.065406551	-0.795758343	0.426172509
ENSMUSG00000003418	St8sia6	ST8 alpha-N-acetyl-neuraminide alpha-2,8-sialyltransferase 6	protein_coding	100.0138187	1.032256702	0.999440966	2	13651021	13794064	-1	0.190830451	0.045801785	0.24001298	0.810320194
ENSMUSG00000063275	Hacd1	3-hydroxyacyl-CoA dehydratase 1	protein_coding	133.0532106	0.888401689	0.999440966	2	13850282	14056135	-1	0.176205589	-0.17071596	-0.968845316	0.332622373
ENSMUSG00000102553	NA	NA	NA	30.8115262	1.087741961	0.999440966	NA	NA	NA	NA	0.31956051	0.121336355	0.379697589	0.70416991
ENSMUSG00000026718	Stam	signal transducing adaptor molecule (SH3 domain and ITAM motif) 1	protein_coding	1356.238563	0.992196525	0.999440966	2	14074098	14149634	1	0.061536508	-0.01130219	-0.183666415	0.854275158
ENSMUSG00000103901	NA	NA	NA	62.19520208	1.234144614	0.999440966	NA	NA	NA	NA	0.225527818	0.303511455	1.345782788	0.178372578
ENSMUSG00000026712	Mrc1	mannose receptor, C type 1	protein_coding	79.30428593	0.913259747	0.999440966	2	14229392	14332057	1	0.200249447	-0.130902848	-0.653698925	0.513305796
ENSMUSG00000036949	Slc39a12	solute carrier family 39 (zinc transporter), member 12	protein_coding	1609.405028	1.001886553	0.999440966	2	14388316	14494977	1	0.064726053	0.002719156	0.042010224	0.966490547
ENSMUSG00000057914	Cacnb2	calcium channel, voltage-dependent, beta 2 subunit	protein_coding	763.7011284	0.924966593	0.999440966	2	14603088	14987908	1	0.072320424	-0.112526835	-1.55594821	0.119720408
ENSMUSG00000026707	Nsun6	NOL1/NOP2/Sun domain family member 6	protein_coding	85.1918094	1.125928968	0.999440966	2	14995131	15055069	-1	0.207202438	0.171115815	0.82583881	0.408895535
ENSMUSG00000017418	Arl5b	ADP-ribosylation factor-like 5B	protein_coding	538.9141592	1.104238504	0.999440966	2	15049395	15082456	1	0.082112924	0.143051813	1.742135171	0.081484795
ENSMUSG00000026748	Plxdc2	plexin domain containing 2	protein_coding	815.5511504	1.022944432	0.999440966	2	16356304	16755839	1	0.083367362	0.032727778	0.392573031	0.694634861
ENSMUSG00000053702	Nebl	nebulette	protein_coding	1817.43649	1.0345974	0.999440966	2	17343909	17731464	-1	0.057519312	0.049069472	0.853095595	0.393606294
ENSMUSG00000054074	Skida1	SKI/DACH domain containing 1	protein_coding	135.0694897	0.926607048	0.999440966	2	18040676	18049051	-1	0.165998199	-0.109970439	-0.662479713	0.507663832
ENSMUSG00000026743	Mllt10	myeloid/lymphoid or mixed-lineage leukemia; translocated to, 10	protein_coding	451.7148358	0.961396778	0.999440966	2	18055237	18212388	1	0.090320066	-0.056796126	-0.628831757	0.529459207
ENSMUSG00000026740	Dnajc1	DnaJ heat shock protein family (Hsp40) member C1	protein_coding	279.9528095	0.973128294	0.999440966	2	18195654	18392830	-1	0.107957378	-0.039298078	-0.364014749	0.715846995
ENSMUSG00000051154	Commd3	COMM domain containing 3	protein_coding	849.6052265	0.96607208	0.999440966	2	18672384	18676231	1	0.071592236	-0.04979726	-0.695567883	0.486699485
ENSMUSG00000026739	Bmi1	Bmi1 polycomb ring finger oncogene	protein_coding	836.5088364	0.940903372	0.999440966	2	18677018	18686629	1	0.078842036	-0.087881525	-1.114653167	0.264999077
ENSMUSG00000037708	Spag6	sperm associated antigen 6	protein_coding	12.23377068	1.147972217	0.999440966	2	18694032	18750413	1	0.542256275	0.199087727	0.367146931	0.713509422
ENSMUSG00000097638	Carlr	cardiac and apoptosis-related long non-coding RNA	protein_coding	15.02740762	1.464454038	0.999440966	2	18799245	18801818	-1	0.465856837	0.550362915	1.181399244	0.237444158
ENSMUSG00000037683	Armc3	armadillo repeat containing 3	protein_coding	18.80516636	0.930468643	0.999440966	2	19199302	19310241	1	0.4394961	-0.103970562	-0.236567656	0.812992215
ENSMUSG00000087674	NA	NA	NA	19.23034029	0.976828279	0.999440966	NA	NA	NA	NA	0.426408277	-0.033823129	-0.079320994	0.936777308
ENSMUSG00000023094	Msrb2	methionine sulfoxide reductase B2	protein_coding	280.6611095	1.012438415	0.999440966	2	19371440	19394976	1	0.119777192	0.017834155	0.148894412	0.881636951
ENSMUSG00000056329	NA	NA	NA	13.40969147	1.378520054	0.999440966	NA	NA	NA	NA	0.48599197	0.463120255	0.95293808	0.340621445
ENSMUSG00000043415	Otud1	OTU domain containing 1	protein_coding	282.7377213	0.950851396	0.999440966	2	19657752	19660583	1	0.107653651	-0.072708208	-0.675390077	0.499427968
ENSMUSG00000036591	Arhgap21	Rho GTPase activating protein 21	protein_coding	2626.864312	0.972233327	0.999440966	2	20847919	20968881	-1	0.054916663	-0.040625506	-0.739766467	0.45944171
ENSMUSG00000075514	NA	NA	NA	112.0070377	0.925635987	0.999440966	NA	NA	NA	NA	0.162973293	-0.11148314	-0.684057721	0.493938718
ENSMUSG00000026679	Enkur	enkurin, TRPC channel interacting protein	protein_coding	30.3254408	0.909276778	0.999440966	2	21180731	21205365	-1	0.336401335	-0.137208587	-0.407871707	0.683367866
ENSMUSG00000048550	Thnsl1	threonine synthase-like 1 (bacterial)	protein_coding	335.0415591	1.128167647	0.999440966	2	21205724	21215009	1	0.100831903	0.173981469	1.725460531	0.084444511
ENSMUSG00000045967	Gpr158	G protein-coupled receptor 158	protein_coding	2573.401531	1.02053108	0.999440966	2	21367542	21830547	1	0.066833471	0.029320119	0.438704121	0.660875941
ENSMUSG00000083863	Gm13341	predicted gene 13341	unprocessed_pseudogene	8.06098847	1.022268118	0.999440966	2	22587291	22587962	-1	0.716594603	0.031773633	0.04433976	0.964633579
ENSMUSG00000083563	Gm13340	predicted gene 13340	unprocessed_pseudogene	15.16904713	0.930943913	0.999440966	2	22588103	22589647	-1	0.451009229	-0.103233844	-0.228895191	0.818950378
ENSMUSG00000026787	Gad2	glutamic acid decarboxylase 2	protein_coding	3967.805225	1.03179393	0.999440966	2	22622205	22693874	1	0.127203002	0.045154865	0.354982698	0.722602553
ENSMUSG00000026786	Apbb1ip	amyloid beta (A4) precursor protein-binding, family B, member 1 interacting protein	protein_coding	42.43615986	0.838793068	0.999440966	2	22774094	22875653	1	0.285725201	-0.253613157	-0.887612138	0.374749422
ENSMUSG00000026784	Pdss1	prenyl (solanesyl) diphosphate synthase, subunit 1	protein_coding	107.2771135	0.972702024	0.999440966	2	22895522	22940266	1	0.172063061	-0.039930175	-0.232067096	0.816485901
ENSMUSG00000058835	Abi1	abl-interactor 1	protein_coding	1657.308001	0.984351841	0.999440966	2	22940073	23040241	-1	0.052522371	-0.022754018	-0.433225267	0.664851124
ENSMUSG00000026781	Acbd5	acyl-Coenzyme A binding domain containing 5	protein_coding	1831.974942	1.055674232	0.999440966	2	23068167	23115558	1	0.053192989	0.078164706	1.469455053	0.141709405
ENSMUSG00000026779	Mastl	microtubule associated serine/threonine kinase-like	protein_coding	21.22980342	1.081695234	0.999440966	2	23115606	23156024	-1	0.377807694	0.113294079	0.299872346	0.764274529
ENSMUSG00000026775	Yme1l1	YME1-like 1 (S. cerevisiae)	protein_coding	1822.983104	1.021990634	0.999440966	2	23156369	23199260	1	0.057347418	0.031381974	0.547225587	0.584223759
ENSMUSG00000026771	Spopl	speckle-type BTB/POZ protein-like	protein_coding	316.8876548	0.991827869	0.999440966	2	23506220	23572106	-1	0.108766277	-0.011838331	-0.108841929	0.913327867
ENSMUSG00000026986	Hnmt	histamine N-methyltransferase	protein_coding	303.4132345	1.051443911	0.999440966	2	24002910	24049394	-1	0.109693784	0.072371892	0.659762924	0.509405979
ENSMUSG00000026979	Psd4	pleckstrin and Sec7 domain containing 4	protein_coding	12.67310088	0.815897533	0.999440966	2	24367580	24414954	1	0.476105106	-0.293540117	-0.616544778	0.537535028
ENSMUSG00000026976	Pax8	paired box 8	protein_coding	29.4024205	1.343653258	0.999440966	2	24420560	24475599	-1	0.385172315	0.426160886	1.106416192	0.26854642
ENSMUSG00000004113	Cacna1b	calcium channel, voltage-dependent, N type, alpha 1B subunit	protein_coding	786.5543416	1.050255391	0.999440966	2	24603887	24763152	-1	0.076004269	0.070740192	0.930739714	0.351988221
ENSMUSG00000036893	Ehmt1	euchromatic histone methyltransferase 1	protein_coding	552.4185215	1.01510239	0.999440966	2	24789928	24919614	-1	0.080780831	0.021625255	0.267702805	0.78892809
ENSMUSG00000026972	Arrdc1	arrestin domain containing 1	protein_coding	99.86101113	1.002653817	0.999440966	2	24925352	24935252	-1	0.188410683	0.003823577	0.020293843	0.983808967
ENSMUSG00000026974	Zmynd19	zinc finger, MYND domain containing 19	protein_coding	522.8958824	1.000332749	0.999440966	2	24949792	24962075	1	0.081490908	4.80E-04	0.005889936	0.995300538
ENSMUSG00000026975	Dph7	diphthamine biosynethesis 7	protein_coding	285.6535726	0.974385496	0.999440966	2	24962400	24972163	1	0.114501543	-0.037435437	-0.326942639	0.74371127
ENSMUSG00000036850	Mrpl41	mitochondrial ribosomal protein L41	protein_coding	724.767977	0.937867435	0.999440966	2	24974117	24975098	-1	0.075038892	-0.092544078	-1.233281512	0.217470753
ENSMUSG00000006476	Nsmf	NMDA receptor synaptonuclear signaling and neuronal migration factor	protein_coding	1762.305459	0.993194611	0.999440966	2	25054355	25062881	1	0.063847648	-0.009851661	-0.154299517	0.877373578
ENSMUSG00000078202	Nrarp	Notch-regulated ankyrin repeat protein	protein_coding	181.5946	0.980937944	0.999440966	2	25180758	25183339	1	0.155819057	-0.027766224	-0.178195301	0.8585696
ENSMUSG00000059555	Tor4a	torsin family 4, member A	protein_coding	79.75928554	0.866366151	0.999440966	2	25192966	25196886	-1	0.194940722	-0.206951217	-1.06161101	0.288412313
ENSMUSG00000013465	Nelfb	negative elongation factor complex member B	protein_coding	954.3032173	0.94397444	0.999440966	2	25199712	25211489	-1	0.065527447	-0.083180298	-1.269396289	0.204299759
ENSMUSG00000036752	Tubb4b	tubulin, beta 4B class IVB	protein_coding	5196.580679	1.012244908	0.999440966	2	25222160	25224702	-1	0.052732414	0.017558386	0.332971397	0.739155874
ENSMUSG00000006469	Slc34a3	solute carrier family 34 (sodium phosphate), member 3	protein_coding	8.950088018	1.147261913	0.999440966	2	25228898	25234364	-1	0.647358957	0.198194788	0.306159026	0.759483568
ENSMUSG00000044628	Rnf208	ring finger protein 208	protein_coding	1971.415013	1.017904381	0.999440966	2	25242929	25244262	1	0.054070349	0.025602045	0.473495091	0.635860002
ENSMUSG00000006471	Ndor1	NADPH dependent diflavin oxidoreductase 1	protein_coding	71.67211349	1.11156503	0.999440966	2	25244821	25256022	-1	0.203890032	0.152592353	0.748405164	0.454215809
ENSMUSG00000078201	Tmem203	transmembrane protein 203	protein_coding	82.67201583	0.954948339	0.999440966	2	25255439	25256292	1	0.187563407	-0.066505407	-0.354575598	0.72290756
ENSMUSG00000048707	Tprn	taperin	protein_coding	1220.110211	1.011352398	0.999440966	2	25262618	25269885	1	0.068430841	0.016285781	0.237988905	0.811889699
ENSMUSG00000026966	Ssna1	SS nuclear autoantigen 1	protein_coding	365.5297631	0.958279976	0.999440966	2	25271039	25272438	-1	0.095547066	-0.061480872	-0.643461649	0.519924592
ENSMUSG00000026965	Anapc2	anaphase promoting complex subunit 2	protein_coding	1755.489627	0.972081517	0.999440966	2	25272478	25285915	1	0.056021666	-0.040850795	-0.729196354	0.465881561
ENSMUSG00000026959	Grin1	glutamate receptor, ionotropic, NMDA1 (zeta 1)	protein_coding	5231.231865	1.017371334	0.999440966	2	25291181	25319187	-1	0.047298563	0.02484635	0.525308776	0.599368558
ENSMUSG00000085830	NA	NA	NA	9.533357927	0.945516343	0.999440966	NA	NA	NA	NA	0.566805773	-0.0808257	-0.142598582	0.886607217
ENSMUSG00000036646	Man1b1	mannosidase, alpha, class 1B, member 1	protein_coding	1292.729928	0.967667882	0.999440966	2	25332338	25352212	1	0.061071832	-0.047416117	-0.776399123	0.437513362
ENSMUSG00000026958	Dpp7	dipeptidylpeptidase 7	protein_coding	408.2458683	0.920096725	0.999440966	2	25352276	25356359	-1	0.095295559	-0.120142563	-1.260736225	0.207403898
ENSMUSG00000026956	Uap1l1	UDP-N-acteylglucosamine pyrophosphorylase 1-like 1	protein_coding	215.0441064	0.962989567	0.999440966	2	25359889	25365682	-1	0.120095265	-0.054407927	-0.453039738	0.650520127
ENSMUSG00000026955	Sapcd2	suppressor APC domain containing 2	protein_coding	27.07720324	1.042561365	0.999440966	2	25372321	25378213	1	0.326569867	0.060132303	0.184133042	0.853909086
ENSMUSG00000015085	Entpd2	ectonucleoside triphosphate diphosphohydrolase 2	protein_coding	68.23141527	0.840719886	0.999440966	2	25395874	25401321	1	0.207163186	-0.250302896	-1.208240228	0.226954872
ENSMUSG00000015094	Npdc1	neural proliferation, differentiation and control 1	protein_coding	2813.374373	0.963814697	0.999440966	2	25399351	25409494	1	0.047758262	-0.053172295	-1.113363264	0.265552446
ENSMUSG00000047617	Paxx	non-homologous end joining factor	protein_coding	659.2860744	0.911710824	0.999440966	2	25455141	25461094	-1	0.100284414	-0.133351791	-1.329735953	0.183605285
ENSMUSG00000015083	C8g	complement component 8, gamma polypeptide	protein_coding	10.90782615	1.203076643	0.999440966	2	25498651	25501719	-1	0.514917074	0.266728553	0.51800293	0.604456225
ENSMUSG00000015095	Fbxw5	F-box and WD-40 domain protein 5	protein_coding	1024.489284	1.001035193	0.999440966	2	25500750	25505471	1	0.06446396	0.001492695	0.023155492	0.981526241
ENSMUSG00000026942	Traf2	TNF receptor-associated factor 2	protein_coding	235.9485933	0.903447994	0.999440966	2	25517982	25546940	-1	0.119270841	-0.146486538	-1.228183992	0.219377906
ENSMUSG00000015092	Edf1	endothelial differentiation-related factor 1	protein_coding	2169.236372	0.99552186	0.999440966	2	25557847	25562082	1	0.056753765	-0.006475099	-0.11409109	0.909165585
ENSMUSG00000026941	Mamdc4	MAM domain containing 4	protein_coding	41.21736001	0.850110529	0.999440966	2	25563115	25574845	-1	0.288710707	-0.234277667	-0.811461651	0.417100607
ENSMUSG00000036504	Phpt1	phosphohistidine phosphatase 1	protein_coding	68.98140507	1.053614434	0.999440966	2	25573430	25575224	-1	0.233778763	0.075347015	0.322300513	0.747225045
ENSMUSG00000029419	Ajm1	apical junction component 1	protein_coding	2632.284351	0.952953447	0.999440966	2	25575416	25581757	-1	0.078534771	-0.069522357	-0.885243005	0.376025583
ENSMUSG00000097872	NA	NA	NA	8.172674001	1.080913109	0.999440966	NA	NA	NA	NA	0.663966192	0.112250554	0.169060647	0.865748938
ENSMUSG00000015087	Rabl6	RAB, member RAS oncogene family-like 6	protein_coding	2391.203814	0.964624903	0.999440966	2	25583018	25608521	-1	0.054707639	-0.051960039	-0.949776672	0.342225742
ENSMUSG00000026939	Tmem141	transmembrane protein 141	protein_coding	235.2534761	0.977267534	0.999440966	2	25620067	25622005	-1	0.118006252	-0.03317453	-0.281125187	0.778614383
ENSMUSG00000026938	Fcna	ficolin A	protein_coding	12.35533559	0.600192323	0.999440966	2	25624666	25628030	-1	0.486770244	-0.73650323	-1.513040781	0.1302693
ENSMUSG00000049086	Bmyc	brain expressed myelocytomatosis oncogene	protein_coding	720.161924	0.981452222	0.999440966	2	25706739	25707721	1	0.073183728	-0.027010057	-0.36907189	0.712074141
ENSMUSG00000058740	Kcnt1	potassium channel, subfamily T, member 1	protein_coding	2501.644061	0.921593764	0.999440966	2	25863734	25918273	1	0.078149423	-0.11779714	-1.507332175	0.131725534
ENSMUSG00000026933	Camsap1	calmodulin regulated spectrin-associated protein 1	protein_coding	1831.334428	1.045535765	0.999440966	2	25926838	25983282	-1	0.056492863	0.064242414	1.13717751	0.255464087
ENSMUSG00000036352	Ubac1	ubiquitin associated domain containing 1	protein_coding	832.0125468	0.962029836	0.999440966	2	25998543	26021747	-1	0.072004779	-0.055846457	-0.775593768	0.437988881
ENSMUSG00000026932	Nacc2	nucleus accumbens associated 2, BEN and BTB (POZ) domain containing	protein_coding	4696.744053	1.062325003	0.999440966	2	26055535	26123220	-1	0.055878245	0.087225205	1.560986843	0.118526855
ENSMUSG00000087679	Tmem250-ps	transmembrane protein 250, pseudogene	protein_coding	1447.600821	1.004957044	0.999440966	2	26136814	26140521	-1	0.057961729	0.007133835	0.123078376	0.902045035
ENSMUSG00000036327	Qsox2	quiescin Q6 sulfhydryl oxidase 2	protein_coding	412.9619618	0.945885405	0.999440966	2	26208637	26237525	-1	0.093701547	-0.080262684	-0.856578003	0.391678147
ENSMUSG00000048038	Ccdc187	coiled-coil domain containing 187	protein_coding	60.90735321	0.976098079	0.999440966	2	26243469	26294557	-1	0.250691775	-0.034901977	-0.139222665	0.889274198
ENSMUSG00000026930	Gpsm1	G-protein signalling modulator 1 (AGS3-like, C. elegans)	protein_coding	1525.27421	0.983076907	0.999440966	2	26315515	26348237	1	0.05868036	-0.024623811	-0.419626101	0.674758618
ENSMUSG00000075467	Dnlz	DNL-type zinc finger	protein_coding	594.4581456	1.043719536	0.999440966	2	26348121	26352110	-1	0.077162347	0.061734089	0.800054578	0.423679176
ENSMUSG00000026928	Card9	caspase recruitment domain family, member 9	protein_coding	28.29254371	0.796489378	0.999440966	2	26352176	26360918	-1	0.333640568	-0.328272972	-0.983912041	0.325158763
ENSMUSG00000086779	NA	NA	NA	14.48330863	1.241143327	0.999440966	NA	NA	NA	NA	0.460736856	0.311669727	0.676459292	0.498749084
ENSMUSG00000036281	Snapc4	small nuclear RNA activating complex, polypeptide 4	protein_coding	355.6926735	0.989684312	0.999440966	2	26362765	26380653	-1	0.101069878	-0.014959685	-0.148013291	0.882332279
ENSMUSG00000026927	Entr1	endosome associated trafficking regulator 1	protein_coding	1083.11682	0.899699606	0.999440966	2	26382802	26389316	-1	0.083630682	-0.152484703	-1.823310537	0.068256371
ENSMUSG00000026926	Pmpca	peptidase (mitochondrial processing) alpha	protein_coding	1678.078697	0.996909251	0.999440966	2	26389339	26397122	1	0.053305382	-0.004465914	-0.083779794	0.933231514
ENSMUSG00000026925	Inpp5e	inositol polyphosphate-5-phosphatase E	protein_coding	836.7594826	1.063184567	0.999440966	2	26396249	26409203	-1	0.079327556	0.088392067	1.114266866	0.265164717
ENSMUSG00000026924	Sec16a	SEC16 homolog A, endoplasmic reticulum export factor	protein_coding	975.1588354	0.979226821	0.999440966	2	26409431	26445216	-1	0.070883539	-0.030285021	-0.427250403	0.669196953
ENSMUSG00000086714	NA	NA	NA	11.2012993	0.90581964	0.999440966	NA	NA	NA	NA	0.518653189	-0.142704275	-0.275143927	0.783205664
ENSMUSG00000026923	Notch1	notch 1	protein_coding	336.6488954	0.957684509	0.999440966	2	26457903	26516663	-1	0.09920759	-0.062377629	-0.628758636	0.529507084
ENSMUSG00000026921	Egfl7	EGF-like domain 7	protein_coding	161.6147725	1.011390076	0.999440966	2	26580014	26593120	1	0.144862625	0.016339528	0.112793263	0.91019446
ENSMUSG00000026922	Agpat2	1-acylglycerol-3-phosphate O-acyltransferase 2 (lysophosphatidic acid acyltransferase, beta)	protein_coding	20.34332845	0.889619587	0.999440966	2	26593057	26604417	-1	0.387807044	-0.168739543	-0.435112114	0.663481051
ENSMUSG00000036186	Dipk1b	divergent protein kinase domain 1B	protein_coding	658.8865045	0.941566092	0.999440966	2	26628457	26636497	1	0.086446534	-0.086865728	-1.004849166	0.314969485
ENSMUSG00000036160	Surf6	surfeit gene 6	protein_coding	421.3469767	0.954459911	0.999440966	2	26888628	26902879	-1	0.090030894	-0.067243492	-0.746893526	0.455127834
ENSMUSG00000015776	Med22	mediator complex subunit 22	protein_coding	561.7990345	0.90932012	0.999440966	2	26905262	26910677	-1	0.092080485	-0.137139819	-1.489347269	0.136395946
ENSMUSG00000062647	Rpl7a	ribosomal protein L7A	protein_coding	3984.880845	0.944451013	0.999440966	2	26910764	26913318	1	0.049877282	-0.082452126	-1.653099812	0.098310552
ENSMUSG00000015790	Surf1	surfeit gene 1	protein_coding	1016.118892	1.010516496	0.999440966	2	26913381	26916530	-1	0.063091052	0.015092872	0.239223663	0.810932155
ENSMUSG00000014873	Surf2	surfeit gene 2	protein_coding	416.2709881	1.029767576	0.999440966	2	26916367	26920183	1	0.093607389	0.042318751	0.452087713	0.651205795
ENSMUSG00000014867	Surf4	surfeit gene 4	protein_coding	1260.908917	0.99126454	0.999440966	2	26920040	26933928	-1	0.057788838	-0.012657972	-0.219038354	0.826620171
ENSMUSG00000052406	Rexo4	REX4, 3'-5' exonuclease	protein_coding	721.5669065	1.013806902	0.999440966	2	26953563	26964386	-1	0.071898588	0.019782891	0.275149928	0.783201054
ENSMUSG00000015488	Cacfd1	calcium channel flower domain containing 1	protein_coding	753.3908976	1.075857331	0.999440966	2	27009926	27021089	1	0.071377722	0.105486776	1.477866953	0.139443393
ENSMUSG00000036067	Slc2a6	solute carrier family 2 (facilitated glucose transporter), member 6	protein_coding	238.3893346	0.983631225	0.999440966	2	27021363	27027998	-1	0.142458902	-0.023810562	-0.167139868	0.867259997
ENSMUSG00000036040	Adamtsl2	ADAMTS-like 2	protein_coding	27.69778801	1.062940433	0.999440966	2	27079379	27108981	1	0.335952863	0.08806075	0.262122339	0.793227125
ENSMUSG00000009216	Fam163b	family with sequence similarity 163, member B	protein_coding	431.3060187	0.967466295	0.999440966	2	27110380	27142491	-1	0.111356588	-0.047716694	-0.428503553	0.668284547
ENSMUSG00000009614	Sardh	sarcosine dehydrogenase	protein_coding	263.2178195	1.049543723	0.999440966	2	27188393	27248337	-1	0.112823922	0.069762269	0.618328693	0.536358692
ENSMUSG00000009621	Vav2	vav 2 oncogene	protein_coding	291.4637953	1.062667025	0.999440966	2	27262104	27427033	-1	0.112536238	0.087689615	0.779212248	0.435854696
ENSMUSG00000109946	Brd3os	bromodomain containing 3, opposite strand	protein_coding	375.5417032	0.942733839	0.999440966	2	27442324	27444221	1	0.096489456	-0.085077582	-0.881729313	0.377923205
ENSMUSG00000026918	Brd3	bromodomain containing 3	protein_coding	886.7770005	0.999600946	0.999440966	2	27445579	27507662	-1	0.066565378	-5.76E-04	-0.008650572	0.993097928
ENSMUSG00000026917	Wdr5	WD repeat domain 5	protein_coding	522.6917762	0.965432435	0.999440966	2	27515157	27536535	1	0.092557393	-0.050752798	-0.548338674	0.583459377
ENSMUSG00000015846	Rxra	retinoid X receptor alpha	protein_coding	599.4462688	1.075313944	0.999440966	2	27676440	27762957	1	0.082719705	0.104757924	1.266420427	0.205362601
ENSMUSG00000026837	Col5a1	collagen, type V, alpha 1	protein_coding	183.9170197	0.799071546	0.999440966	2	27886425	28039514	1	0.173758727	-0.323603412	-1.862372135	0.062550654
ENSMUSG00000026833	Olfm1	olfactomedin 1	protein_coding	7920.424988	1.01050782	0.999440966	2	28192992	28230736	1	0.048139034	0.015080487	0.313269411	0.754075988
ENSMUSG00000035829	Ppp1r26	protein phosphatase 1, regulatory subunit 26	protein_coding	426.2618165	0.919882729	0.999440966	2	28446800	28455508	1	0.100560038	-0.120478144	-1.19807178	0.230889074
ENSMUSG00000026831	1700007K13Rik	RIKEN cDNA 1700007K13 gene	protein_coding	54.67252147	1.035407272	0.999440966	2	28462001	28466332	-1	0.25761768	0.050198355	0.194856019	0.845505666
ENSMUSG00000035772	Mrps2	mitochondrial ribosomal protein S2	protein_coding	553.8175269	1.053381096	0.999440966	2	28468066	28471178	1	0.082202305	0.075027475	0.912717406	0.361391187
ENSMUSG00000026829	Gbgt1	globoside alpha-1,3-N-acetylgalactosaminyltransferase 1	protein_coding	10.40340366	0.865917183	0.999440966	2	28496891	28505415	1	0.549893465	-0.207699043	-0.377707786	0.705647683
ENSMUSG00000026821	Ralgds	ral guanine nucleotide dissociation stimulator	protein_coding	1687.404354	0.967100313	0.999440966	2	28513125	28553081	1	0.060080712	-0.048262553	-0.803295288	0.421804081
ENSMUSG00000026816	Gtf3c5	general transcription factor IIIC, polypeptide 5	protein_coding	439.7324785	0.943010405	0.999440966	2	28566311	28583751	-1	0.095963511	-0.084654406	-0.882152028	0.3776946
ENSMUSG00000026812	Tsc1	TSC complex subunit 1	protein_coding	888.2360471	1.024951369	0.999440966	2	28641228	28691167	1	0.066087768	0.03555546	0.538003642	0.590574534
ENSMUSG00000026807	Ak8	adenylate kinase 8	protein_coding	18.71152543	1.069354797	0.999440966	2	28700164	28813165	1	0.488272092	0.096740598	0.198128461	0.842944557
ENSMUSG00000035666	Gtf3c4	general transcription factor IIIC, polypeptide 4	protein_coding	970.5951727	1.020078079	0.999440966	2	28822299	28840360	-1	0.066137992	0.028679584	0.433632519	0.664555316
ENSMUSG00000026806	Ddx31	DEAD/H (Asp-Glu-Ala-Asp/His) box polypeptide 31	protein_coding	123.0133333	1.059584483	0.999440966	2	28840406	28905571	1	0.162214731	0.083498621	0.514741298	0.60673381
ENSMUSG00000026805	Barhl1	BarH like homeobox 1	protein_coding	292.8815826	0.916871102	0.999440966	2	28907679	28916668	-1	0.130957383	-0.125209168	-0.956106212	0.339018577
ENSMUSG00000079502	Cfap77	cilia and flagella associated protein 77	protein_coding	12.3568285	1.366611514	0.999440966	2	28926949	29055066	-1	0.520402239	0.450603187	0.865874803	0.386558822
ENSMUSG00000026803	Ttf1	transcription termination factor, RNA polymerase I	protein_coding	249.8032792	0.973419609	0.999440966	2	29060262	29087656	1	0.110808229	-0.038866257	-0.350752447	0.725774075
ENSMUSG00000043535	Setx	senataxin	protein_coding	1093.175973	1.043045378	0.999440966	2	29124181	29182471	1	0.067072205	0.060801924	0.906514472	0.364663609
ENSMUSG00000035513	Ntng2	netrin G2	protein_coding	136.7260024	1.113628771	0.999440966	2	29194541	29253005	-1	0.158457163	0.15526839	0.979876119	0.327147272
ENSMUSG00000079499	NA	NA	NA	54.6503818	0.98995185	0.999440966	NA	NA	NA	NA	0.250854296	-0.014569738	-0.058080481	0.953684522
ENSMUSG00000026799	Med27	mediator complex subunit 27	protein_coding	259.6836543	0.978007199	0.999440966	2	29346819	29524793	1	0.114541283	-0.03208301	-0.280099971	0.779400807
ENSMUSG00000039844	Rapgef1	Rap guanine nucleotide exchange factor (GEF) 1	protein_coding	1623.139057	0.991490622	0.999440966	2	29619720	29740978	1	0.056754	-0.012328968	-0.217235228	0.828025032
ENSMUSG00000026798	Coq4	coenzyme Q4	protein_coding	192.6893139	1.067615717	0.999440966	2	29787493	29797935	1	0.130085611	0.09439245	0.725617912	0.468073038
ENSMUSG00000059316	Slc27a4	solute carrier family 27 (fatty acid transporter), member 4	protein_coding	1864.648033	1.007914906	0.999440966	2	29802634	29817522	1	0.052505786	0.011373843	0.216620757	0.828503908
ENSMUSG00000069020	Urm1	ubiquitin related modifier 1	protein_coding	672.9151987	0.958970874	0.999440966	2	29820075	29845002	1	0.07732631	-0.060441097	-0.781636888	0.434428002
ENSMUSG00000039787	Cercam	cerebral endothelial cell adhesion molecule	protein_coding	109.7192682	0.859312179	0.999440966	2	29869164	29882840	1	0.202992042	-0.218745753	-1.07760753	0.28120894
ENSMUSG00000026790	Odf2	outer dense fiber of sperm tails 2	protein_coding	1012.588479	0.934265198	0.999440966	2	29889221	29931746	1	0.078933249	-0.098095967	-1.242771188	0.213952163
ENSMUSG00000019715	Gle1	GLE1 RNA export mediator (yeast)	protein_coding	1073.380639	0.991807936	0.999440966	2	29935426	29960371	1	0.064963197	-0.011867325	-0.182677665	0.855050942
ENSMUSG00000057738	Sptan1	spectrin alpha, non-erythrocytic 1	protein_coding	15684.42959	1.057711527	0.999440966	2	29965560	30031451	1	0.04419429	0.080946211	1.831598857	0.067011207
ENSMUSG00000039715	Wdr34	WD repeat domain 34	protein_coding	303.0722303	0.976494691	0.999440966	2	30031546	30048881	-1	0.109919242	-0.034315894	-0.312191874	0.754894707
ENSMUSG00000054766	Set	SET nuclear oncogene	protein_coding	3073.975413	1.038711016	0.999440966	2	30057378	30072577	1	0.046058355	0.054794332	1.18967192	0.234175366
ENSMUSG00000026785	Pkn3	protein kinase N3	protein_coding	20.30463117	1.018851651	0.999440966	2	30077684	30091022	1	0.373000509	0.026944005	0.072235839	0.942414224
ENSMUSG00000015335	Zdhhc12	zinc finger, DHHC domain containing 12	protein_coding	54.39190114	0.795395504	0.999440966	2	30090944	30093648	-1	0.234886164	-0.330255688	-1.406024444	0.159716867
ENSMUSG00000039686	Zer1	zyg-11 related, cell cycle regulator	protein_coding	2185.142514	0.96463746	0.999440966	2	30097283	30124585	-1	0.055094241	-0.051941259	-0.942771118	0.345797988
ENSMUSG00000039678	Tbc1d13	TBC1 domain family, member 13	protein_coding	877.6500806	0.984748063	0.999440966	2	30133746	30152013	1	0.069283475	-0.022173421	-0.320039104	0.748938687
ENSMUSG00000015337	Endog	endonuclease G	protein_coding	287.6455301	0.974952624	0.999440966	2	30171493	30174069	1	0.111846889	-0.036595979	-0.32719711	0.743518806
ENSMUSG00000039648	Kyat1	kynurenine aminotransferase 1	protein_coding	256.9079589	0.893439446	0.999440966	2	30185124	30205847	-1	0.129529169	-0.162558142	-1.254992557	0.209481462
ENSMUSG00000079484	Phyhd1	phytanoyl-CoA dioxygenase domain containing 1	protein_coding	21.38835293	1.042359755	0.999440966	2	30266203	30282149	1	0.42470794	0.059853289	0.140928114	0.887926732
ENSMUSG00000075419	Dolk	dolichol kinase	protein_coding	358.2324016	1.027661961	0.999440966	2	30284231	30286334	-1	0.096930779	0.039365783	0.406122629	0.6846525
ENSMUSG00000052533	Nup188	nucleoporin 188	protein_coding	319.6686336	0.974591411	0.999440966	2	30286397	30344266	1	0.101911635	-0.037130587	-0.364340998	0.715603389
ENSMUSG00000026860	Sh3glb2	SH3-domain GRB2-like endophilin B2	protein_coding	2723.626746	0.966902217	0.999440966	2	30344809	30359337	-1	0.049546685	-0.048558098	-0.980047351	0.327062746
ENSMUSG00000026858	Miga2	mitoguardin 2	protein_coding	1211.563192	0.957264794	0.999440966	2	30364233	30385521	1	0.062657367	-0.063010044	-1.00562866	0.314594232
ENSMUSG00000026856	Dolpp1	dolichyl pyrophosphate phosphatase 1	protein_coding	408.4383394	0.972395696	0.999440966	2	30392254	30400529	1	0.099067935	-0.040384587	-0.407645392	0.683534034
ENSMUSG00000026853	Crat	carnitine acetyltransferase	protein_coding	754.1773103	0.964627114	0.999440966	2	30400471	30415813	-1	0.074563128	-0.051956733	-0.696815363	0.485918351
ENSMUSG00000039515	Ptpa	protein phosphatase 2 protein activator	protein_coding	3818.659976	0.990814519	0.999440966	2	30416039	30447806	1	0.043014766	-0.013313085	-0.309500347	0.756940948
ENSMUSG00000089762	Ier5l	immediate early response 5-like	protein_coding	136.4611644	0.919564778	0.999440966	2	30471537	30474219	-1	0.164202209	-0.120976887	-0.736755539	0.461271025
ENSMUSG00000047363	Cstad	CSA-conditional, T cell activation-dependent protein	protein_coding	9.724816036	1.011115931	0.999440966	2	30595040	30608943	1	0.565493777	0.01594842	0.028202645	0.977500527
ENSMUSG00000044320	1700001O22Rik	RIKEN cDNA 1700001O22 gene	protein_coding	24.48131305	0.849849247	0.999440966	2	30794769	30803661	-1	0.353522465	-0.234721147	-0.663949736	0.506722482
ENSMUSG00000026857	Ntmt1	N-terminal Xaa-Pro-Lys N-methyltransferase 1	protein_coding	293.1815989	1.093926789	0.999440966	2	30807826	30823033	1	0.108319415	0.129516189	1.195687677	0.231818462
ENSMUSG00000039483	Asb6	ankyrin repeat and SOCS box-containing 6	protein_coding	471.2577185	0.908590173	0.999440966	2	30823097	30830333	-1	0.088926436	-0.138298394	-1.555200011	0.119898442
ENSMUSG00000050737	Ptges	prostaglandin E synthase	protein_coding	72.72531416	0.991107166	0.999440966	2	30889471	30929863	-1	0.205485531	-0.012887034	-0.062715045	0.949993417
ENSMUSG00000026848	Tor1b	torsin family 1, member B	protein_coding	551.4183341	0.958554636	0.999440966	2	30952959	30959015	1	0.081624642	-0.061067429	-0.74814943	0.45437003
ENSMUSG00000026849	Tor1a	torsin family 1, member A (torsin A)	protein_coding	404.1678399	0.977383528	0.999440966	2	30960627	30967933	-1	0.099663422	-0.033003303	-0.331147604	0.740532995
ENSMUSG00000026851	BC005624	cDNA sequence BC005624	protein_coding	1357.413689	1.023935426	0.999440966	2	30972177	30982201	-1	0.058764135	0.034124736	0.580706854	0.561438042
ENSMUSG00000026854	Usp20	ubiquitin specific peptidase 20	protein_coding	1147.054968	1.088793275	0.999440966	2	30982279	31023586	1	0.069123829	0.122730061	1.775510157	0.07581369
ENSMUSG00000075415	Fnbp1	formin binding protein 1	protein_coding	4692.843949	1.055520917	0.999440966	2	31026206	31142008	-1	0.040947589	0.077955169	1.903779218	0.056938944
ENSMUSG00000087269	NA	NA	NA	50.5430589	1.042176963	0.999440966	NA	NA	NA	NA	0.243923601	0.059600269	0.244339904	0.806967581
ENSMUSG00000000194	Gpr107	G protein-coupled receptor 107	protein_coding	982.5494988	0.998153438	0.999440966	2	31152316	31218775	1	0.063087659	-0.002666488	-0.042266403	0.966286328
ENSMUSG00000062661	Ncs1	neuronal calcium sensor 1	protein_coding	4237.649106	1.064224195	0.999440966	2	31245823	31295989	1	0.053929355	0.089802108	1.665180459	0.095876758
ENSMUSG00000076441	Ass1	argininosuccinate synthetase 1	protein_coding	483.1131816	1.000303483	0.999440966	2	31470207	31520672	1	0.09693441	4.38E-04	0.004516121	0.996396669
ENSMUSG00000026843	Fubp3	far upstream element (FUSE) binding protein 3	protein_coding	487.7057177	0.956569415	0.999440966	2	31572651	31617526	1	0.083586888	-0.064058431	-0.766369366	0.443456555
ENSMUSG00000039356	Exosc2	exosome component 2	protein_coding	264.1520109	0.946497648	0.999440966	2	31670715	31681349	1	0.112710514	-0.079329174	-0.703831182	0.481537912
ENSMUSG00000026842	Abl1	c-abl oncogene 1, non-receptor tyrosine kinase	protein_coding	836.6776518	1.031493699	0.999440966	2	31688376	31804227	1	0.068455154	0.044735008	0.65349364	0.513438088
ENSMUSG00000026841	Fibcd1	fibrinogen C domain containing 1	protein_coding	168.3501839	1.061576616	0.999440966	2	31813290	31846005	-1	0.198709623	0.086208498	0.433841583	0.664403483
ENSMUSG00000026840	Lamc3	laminin gamma 3	protein_coding	111.7489831	0.987088211	0.999440966	2	31887291	31946539	1	0.16368811	-0.018749078	-0.11454148	0.908808567
ENSMUSG00000001864	Aif1l	allograft inflammatory factor 1-like	protein_coding	253.1227477	0.989043405	0.999440966	2	31950139	31973442	1	0.128009294	-0.015894258	-0.124164877	0.901184731
ENSMUSG00000001855	Nup214	nucleoporin 214	protein_coding	590.8673751	1.047760234	0.999440966	2	31974436	32053975	1	0.07609281	0.067308614	0.884559441	0.37639429
ENSMUSG00000050592	Fam78a	family with sequence similarity 78, member A	protein_coding	100.650436	1.177937149	0.999440966	2	32050055	32084857	-1	0.191377547	0.236262564	1.234536486	0.21700306
ENSMUSG00000051373	Plpp7	phospholipid phosphatase 7 (inactive)	protein_coding	477.5132062	1.030657967	0.999440966	2	32095528	32110820	1	0.086392715	0.043565641	0.504274467	0.614068517
ENSMUSG00000039262	Prrc2b	proline-rich coiled-coil 2B	protein_coding	5341.487758	1.0562661	0.999440966	2	32151082	32234537	1	0.044525201	0.078973332	1.773677151	0.076116568
ENSMUSG00000039254	Pomt1	protein-O-mannosyltransferase 1	protein_coding	271.4863297	0.979993196	0.999440966	2	32236590	32255005	1	0.111831244	-0.029156362	-0.260717496	0.794310372
ENSMUSG00000002550	Uck1	uridine-cytidine kinase 1	protein_coding	677.8066594	0.943944042	0.999440966	2	32255002	32260159	-1	0.077003963	-0.083226758	-1.080811361	0.279781034
ENSMUSG00000044627	Swi5	SWI5 recombination repair homolog (yeast)	protein_coding	1763.039073	0.985541423	0.999440966	2	32278816	32288075	-1	0.054180444	-0.021011585	-0.387807541	0.698158464
ENSMUSG00000002546	Golga2	golgi autoantigen, golgin subfamily a, 2	protein_coding	1714.273576	1.018167845	0.999440966	2	32287384	32307921	1	0.052501594	0.025975409	0.494754668	0.620773307
ENSMUSG00000026825	Dnm1	dynamin 1	protein_coding	18954.96807	1.033784589	0.999440966	2	32308471	32353338	-1	0.040548385	0.047935601	1.182182763	0.237133191
ENSMUSG00000039205	Ciz1	CDKN1A interacting zinc finger protein 1	protein_coding	565.3252026	0.939361662	0.999440966	2	32352327	32380970	1	0.086201109	-0.09024738	-1.046939903	0.295127297
ENSMUSG00000039195	1110008P14Rik	RIKEN cDNA 1110008P14 gene	protein_coding	732.6691125	1.049283214	0.999440966	2	32377097	32381938	-1	0.085061508	0.069404131	0.815928757	0.414540884
ENSMUSG00000026822	Lcn2	lipocalin 2	protein_coding	11.4068631	0.743589765	0.999440966	2	32384633	32388252	-1	0.634284204	-0.427421182	-0.673863829	0.50039789
[truncated: 13,787 more rows]
