# Supplementary material for: Behavioral aspects and neurobiological properties underlying medical cannabis treatment in Shank3 mouse model of autism spectrum disorder
Source: Transl Psychiatry. 2021 Oct 13;11:524. doi: 10.1038/s41398-021-01612-3 (PMC8514476; doi:10.1038/s41398-021-01612-3)
Supplement: Supplementary file 5 — Supplementary table 3- RNA seq GO [file 41398_2021_1612_MOESM5_ESM.csv]

ONTOLOGY	ID	Description	GeneRatio	BgRatio	pvalue	p.adjust	qvalue	geneID	Count
BP	GO:0001508	action potential	îàé-36	132/21210	2.79E-06	0.002041849	0.001465541	Myh14/Scn2b/Kcna2/Scn8a/Glra1	5
BP	GO:0035637	multicellular organismal signaling	îàé-36	143/21210	4.14E-06	0.002041849	0.001465541	Myh14/Scn2b/Kcna2/Scn8a/Glra1	5
BP	GO:0042026	protein refolding	îøõ-36	29/21210	1.59E-05	0.003213602	0.002306569	Hspa1b/Hspa1a/Hspa8	3
BP	GO:0090169	regulation of spindle assembly	îøõ-36	29/21210	1.59E-05	0.003213602	0.002306569	Hspa1b/Hspa1a/Dync1h1	3
BP	GO:0019226	transmission of nerve impulse	àôø-36	91/21210	1.68E-05	0.003213602	0.002306569	Myh14/Kcna2/Scn8a/Glra1	4
BP	GO:0051085	chaperone cofactor-dependent protein refolding	îøõ-36	31/21210	1.95E-05	0.003213602	0.002306569	Hspa1b/Hspa1a/Hspa8	3
BP	GO:0070507	regulation of microtubule cytoskeleton organization	îàé-36	205/21210	2.37E-05	0.003309753	0.002375581	Hspa1b/Hspa1a/Map1b/Dync1h1/Dst	5
BP	GO:0009408	response to heat	àôø-36	106/21210	3.07E-05	0.003309753	0.002375581	Hspa1b/Hspa1a/Hspa8/Mill2	4
BP	GO:0051084	'de novo' posttranslational protein folding	îøõ-36	36/21210	3.09E-05	0.003309753	0.002375581	Hspa1b/Hspa1a/Hspa8	3
BP	GO:0006458	'de novo' protein folding	îøõ-36	37/21210	3.35E-05	0.003309753	0.002375581	Hspa1b/Hspa1a/Hspa8	3
BP	GO:0060236	regulation of mitotic spindle organization	îøõ-36	39/21210	3.93E-05	0.003530756	0.002534207	Hspa1b/Hspa1a/Dync1h1	3
BP	GO:0032886	regulation of microtubule-based process	îàé-36	241/21210	5.14E-05	0.004015533	0.002882156	Hspa1b/Hspa1a/Map1b/Dync1h1/Dst	5
BP	GO:0090224	regulation of spindle organization	îøõ-36	43/21210	5.29E-05	0.004015533	0.002882156	Hspa1b/Hspa1a/Dync1h1	3
BP	GO:0019228	neuronal action potential	îøõ-36	45/21210	6.07E-05	0.004277381	0.003070098	Myh14/Kcna2/Scn8a	3
BP	GO:0042391	regulation of membrane potential	éåð-36	442/21210	9.07E-05	0.005971152	0.004285805	Myh14/Scn2b/Kcna2/Myoc/Scn8a/Glra1	6
BP	GO:0061077	chaperone-mediated protein folding	îøõ-36	53/21210	9.92E-05	0.00612142	0.00439366	Hspa1b/Hspa1a/Hspa8	3
BP	GO:0010970	transport along microtubule	àôø-36	160/21210	1.52E-04	0.008345844	0.005990245	Hspa8/Map1b/Dync1h1/Dst	4
BP	GO:0099111	microtubule-based transport	àôø-36	160/21210	1.52E-04	0.008345844	0.005990245	Hspa8/Map1b/Dync1h1/Dst	4
BP	GO:0009266	response to temperature stimulus	àôø-36	166/21210	1.75E-04	0.009107465	0.0065369	Hspa1b/Hspa1a/Hspa8/Mill2	4
BP	GO:0034605	cellular response to heat	îøõ-36	66/21210	1.91E-04	0.009422199	0.006762801	Hspa1b/Hspa1a/Hspa8	3
BP	GO:0030705	cytoskeleton-dependent intracellular transport	àôø-36	172/21210	2.01E-04	0.009441207	0.006776444	Hspa8/Map1b/Dync1h1/Dst	4
BP	GO:0008088	axo-dendritic transport	îøõ-36	77/21210	3.01E-04	0.013518389	0.009702849	Hspa8/Dync1h1/Dst	3
BP	GO:0051899	membrane depolarization	îøõ-36	82/21210	3.63E-04	0.015563788	0.011170938	Scn2b/Myoc/Scn8a	3
BP	GO:0034620	cellular response to unfolded protein	îøõ-36	84/21210	3.89E-04	0.016010442	0.011491524	Hspa1b/Hspa1a/Hspa8	3
BP	GO:0050884	neuromuscular process controlling posture	ôáø-36	18/21210	4.21E-04	0.016632332	0.011937887	Atp8a2/Glra1	2
BP	GO:0003012	muscle system process	îàé-36	395/21210	5.12E-04	0.019083773	0.013697413	Myh14/Scn2b/Atp8a2/Myoc/Glra1	5
BP	GO:0008090	retrograde axonal transport	ôáø-36	20/21210	5.22E-04	0.019083773	0.013697413	Dync1h1/Dst	2
BP	GO:1901673	regulation of mitotic spindle assembly	ôáø-36	22/21210	6.33E-04	0.022325502	0.01602417	Hspa1b/Hspa1a	2
BP	GO:0035967	cellular response to topologically incorrect protein	îøõ-36	105/21210	7.47E-04	0.025277604	0.018143046	Hspa1b/Hspa1a/Hspa8	3
BP	GO:0051225	spindle assembly	îøõ-36	106/21210	7.68E-04	0.025277604	0.018143046	Hspa1b/Hspa1a/Dync1h1	3
BP	GO:0007052	mitotic spindle organization	îøõ-36	108/21210	8.11E-04	0.025826792	0.018537227	Hspa1b/Hspa1a/Dync1h1	3
BP	GO:0006986	response to unfolded protein	îøõ-36	113/21210	9.25E-04	0.02852751	0.020475672	Hspa1b/Hspa1a/Hspa8	3
BP	GO:0045187	regulation of circadian sleep/wake cycle, sleep	ôáø-36	28/21210	0.001029773	0.030799586	0.022106459	Ptgds/Kcna2	2
BP	GO:0050802	circadian sleep/wake cycle, sleep	ôáø-36	29/21210	0.001104874	0.032073837	0.023021055	Ptgds/Kcna2	2
BP	GO:0007018	microtubule-based movement	àôø-36	278/21210	0.001222905	0.033684393	0.024177035	Hspa8/Map1b/Dync1h1/Dst	4
BP	GO:0042749	regulation of circadian sleep/wake cycle	ôáø-36	31/21210	0.001262738	0.033684393	0.024177035	Ptgds/Kcna2	2
BP	GO:0086010	membrane depolarization during action potential	ôáø-36	31/21210	0.001262738	0.033684393	0.024177035	Scn2b/Scn8a	2
BP	GO:0022410	circadian sleep/wake cycle process	ôáø-36	32/21210	0.001345485	0.03494721	0.025083424	Ptgds/Kcna2	2
BP	GO:0006936	muscle contraction	àôø-36	290/21210	0.00142865	0.036155834	0.025950916	Myh14/Scn2b/Atp8a2/Glra1	4
BP	GO:1902850	microtubule cytoskeleton organization involved in mitosis	îøõ-36	133/21210	0.001479388	0.036503911	0.026200749	Hspa1b/Hspa1a/Dync1h1	3
BP	GO:0050905	neuromuscular process	îøõ-36	135/21210	0.00154407	0.036929547	0.02650625	Atp8a2/Scn8a/Glra1	3
BP	GO:0035966	response to topologically incorrect protein	îøõ-36	136/21210	0.001577066	0.036929547	0.02650625	Hspa1b/Hspa1a/Hspa8	3
BP	GO:0042745	circadian sleep/wake cycle	ôáø-36	35/21210	0.001608886	0.036929547	0.02650625	Ptgds/Kcna2	2
BP	GO:0046165	alcohol biosynthetic process	îøõ-36	141/21210	0.001748691	0.039061203	0.02803625	Pts/Dbh/Plcl1	3
BP	GO:0106106	cold-induced thermogenesis	îøõ-36	143/21210	0.001820482	0.039061203	0.02803625	Dbh/Dync1h1/Plcl1	3
BP	GO:0120161	regulation of cold-induced thermogenesis	îøõ-36	143/21210	0.001820482	0.039061203	0.02803625	Dbh/Dync1h1/Plcl1	3
BP	GO:0030431	sleep	ôáø-36	39/21210	0.001995149	0.041898119	0.030072452	Ptgds/Kcna2	2
BP	GO:1902904	negative regulation of supramolecular fiber organization	îøõ-36	149/21210	0.002046839	0.042088125	0.030208829	Hspa8/Map1b/Myoc	3
BP	GO:0003009	skeletal muscle contraction	ôáø-36	40/21210	0.00209792	0.042258103	0.03033083	Myh14/Atp8a2	2
BP	GO:0006457	protein folding	îøõ-36	153/21210	0.002207062	0.043567397	0.031270579	Hspa1b/Hspa1a/Hspa8	3
BP	GO:1990845	adaptive thermogenesis	îøõ-36	158/21210	0.002418046	0.046534208	0.033400013	Dbh/Dync1h1/Plcl1	3
BP	GO:0006941	striated muscle contraction	îøõ-36	159/21210	0.00246169	0.046534208	0.033400013	Myh14/Scn2b/Atp8a2	3
BP	GO:0003254	regulation of membrane depolarization	ôáø-36	45/21210	0.002648602	0.046534208	0.033400013	Scn2b/Myoc	2
BP	GO:0007628	adult walking behavior	ôáø-36	45/21210	0.002648602	0.046534208	0.033400013	Scn8a/Glra1	2
BP	GO:0014046	dopamine secretion	ôáø-36	45/21210	0.002648602	0.046534208	0.033400013	Syt2/Kcna2	2
BP	GO:0014059	regulation of dopamine secretion	ôáø-36	45/21210	0.002648602	0.046534208	0.033400013	Syt2/Kcna2	2
BP	GO:0009636	response to toxic substance	àôø-36	345/21210	0.002687386	0.046534208	0.033400013	Scn2b/Dbh/Scn8a/Glra1	4
BP	GO:0090659	walking behavior	ôáø-36	47/21210	0.002885907	0.049110181	0.035248922	Scn8a/Glra1	2
BP	GO:0007051	spindle organization	îøõ-36	170/21210	0.002974296	0.049484518	0.035517603	Hspa1b/Hspa1a/Dync1h1	3
BP	GO:0045104	intermediate filament cytoskeleton organization	ôáø-36	48/21210	0.003008177	0.049484518	0.035517603	Atp8a2/Dst	2
CC	GO:0044304	main axon	îàé-36	86/21435	3.16E-07	6.48E-05	3.59E-05	Map1b/Dbh/Kcna2/Myoc/Scn8a	5
CC	GO:0033267	axon part	àåâ-36	454/21435	6.85E-07	7.02E-05	3.89E-05	Hspa8/Myh14/Map1b/Dbh/Kcna2/Myoc/Scn8a/Glra1	8
CC	GO:0150034	distal axon	éåð-36	374/21435	3.39E-05	0.002317639	0.001285263	Hspa8/Myh14/Map1b/Dbh/Kcna2/Glra1	6
CC	GO:0098690	glycinergic synapse	ôáø-36	13/21435	2.11E-04	0.008710482	0.00483046	Hspa8/Glra1	2
CC	GO:0001518	voltage-gated sodium channel complex	ôáø-36	14/21435	2.46E-04	0.008710482	0.00483046	Scn2b/Scn8a	2
CC	GO:0043679	axon terminus	àôø-36	185/21435	2.55E-04	0.008710482	0.00483046	Hspa8/Dbh/Kcna2/Glra1	4
CC	GO:0043196	varicosity	ôáø-36	16/21435	3.24E-04	0.009496236	0.005266205	Map1b/Dbh	2
CC	GO:0044306	neuron projection terminus	àôø-36	207/21435	3.91E-04	0.010009705	0.005550953	Hspa8/Dbh/Kcna2/Glra1	4
CC	GO:0033268	node of Ranvier	ôáø-36	19/21435	4.61E-04	0.010491686	0.005818239	Myoc/Scn8a	2
CC	GO:0005874	microtubule	îàé-36	429/21435	7.09E-04	0.013030812	0.00722633	Lrrc49/Hspa8/Map1b/Dync1h1/Dst	5
CC	GO:0034706	sodium channel complex	ôáø-36	24/21435	7.40E-04	0.013030812	0.00722633	Scn2b/Scn8a	2
CC	GO:0099572	postsynaptic specialization	îàé-36	436/21435	7.63E-04	0.013030812	0.00722633	Hspa8/Map1b/Scn8a/Glra1/Dst	5
CC	GO:0099056	integral component of presynaptic membrane	îøõ-36	116/21435	9.68E-04	0.015264555	0.008465068	Kcna2/Scn8a/Glra1	3
CC	GO:0044305	calyx of Held	ôáø-36	30/21435	0.001158199	0.016390856	0.009089666	Kcna2/Glra1	2
CC	GO:0098889	intrinsic component of presynaptic membrane	îøõ-36	128/21435	0.001285894	0.016390856	0.009089666	Kcna2/Scn8a/Glra1	3
CC	GO:0030018	Z disc	îøõ-36	133/21435	0.001435562	0.016390856	0.009089666	Ahnak2/Scn8a/Dst	3
CC	GO:0034702	ion channel complex	àôø-36	299/21435	0.001537714	0.016390856	0.009089666	Scn2b/Kcna2/Scn8a/Glra1	4
CC	GO:0099634	postsynaptic specialization membrane	îøõ-36	137/21435	0.001562867	0.016390856	0.009089666	Hspa8/Scn8a/Glra1	3
CC	GO:0043204	perikaryon	îøõ-36	139/21435	0.001629091	0.016390856	0.009089666	Hspa8/Map1b/Kcna2	3
CC	GO:0008180	COP9 signalosome	ôáø-36	36/21435	0.001666807	0.016390856	0.009089666	Hspa1b/Hspa1a	2
CC	GO:0030659	cytoplasmic vesicle membrane	àôø-36	309/21435	0.001734362	0.016390856	0.009089666	Sv2c/Dbh/Syt2/Ahnak2	4
CC	GO:0031674	I band	îøõ-36	145/21435	0.001838247	0.016390856	0.009089666	Ahnak2/Scn8a/Dst	3
CC	GO:1902495	transmembrane transporter complex	àôø-36	314/21435	0.001838974	0.016390856	0.009089666	Scn2b/Kcna2/Scn8a/Glra1	4
CC	GO:1990351	transporter complex	àôø-36	325/21435	0.002084438	0.017804573	0.009873653	Scn2b/Kcna2/Scn8a/Glra1	4
CC	GO:0012506	vesicle membrane	àôø-36	336/21435	0.002351763	0.019284458	0.010694334	Sv2c/Dbh/Syt2/Ahnak2	4
CC	GO:0030285	integral component of synaptic vesicle membrane	ôáø-36	45/21435	0.002594536	0.020456919	0.01134453	Sv2c/Syt2	2
CC	GO:0042383	sarcolemma	îøõ-36	167/21435	0.002745851	0.020848126	0.011561477	Aqp4/Ahnak2/Dst	3
CC	GO:0030017	sarcomere	îøõ-36	192/21435	0.004064481	0.029251127	0.016221421	Ahnak2/Scn8a/Dst	3
CC	GO:0014069	postsynaptic density	àôø-36	397/21435	0.004274663	0.029251127	0.016221421	Hspa8/Map1b/Scn8a/Dst	4
CC	GO:0032279	asymmetric synapse	àôø-36	400/21435	0.004390169	0.029251127	0.016221421	Hspa8/Map1b/Scn8a/Dst	4
CC	GO:0042734	presynaptic membrane	îøõ-36	200/21435	0.004554951	0.029251127	0.016221421	Kcna2/Scn8a/Glra1	3
CC	GO:0016459	myosin complex	ôáø-36	60/21435	0.00456603	0.029251127	0.016221421	Myh14/Cgnl1	2
CC	GO:0044449	contractile fiber part	îøõ-36	206/21435	0.004945402	0.030721437	0.017036792	Ahnak2/Scn8a/Dst	3
CC	GO:0098563	intrinsic component of synaptic vesicle membrane	ôáø-36	65/21435	0.005337584	0.031707167	0.017583435	Sv2c/Syt2	2
CC	GO:0098984	neuron to neuron synapse	àôø-36	425/21435	0.005436077	0.031707167	0.017583435	Hspa8/Map1b/Scn8a/Dst	4
CC	GO:0030016	myofibril	îøõ-36	215/21435	0.005568088	0.031707167	0.017583435	Ahnak2/Scn8a/Dst	3
CC	GO:0043209	myelin sheath	îøõ-36	219/21435	0.005859301	0.032463694	0.018002973	Hspa8/Myh14/Myoc	3
CC	GO:0034703	cation channel complex	îøõ-36	224/21435	0.006235997	0.033134571	0.018375013	Scn2b/Kcna2/Scn8a	3
CC	GO:0008021	synaptic vesicle	îøõ-36	227/21435	0.006468832	0.033134571	0.018375013	Sv2c/Hspa8/Syt2	3
CC	GO:0099699	integral component of synaptic membrane	îøõ-36	228/21435	0.006547586	0.033134571	0.018375013	Kcna2/Scn8a/Glra1	3
CC	GO:0043292	contractile fiber	îøõ-36	229/21435	0.006626914	0.033134571	0.018375013	Ahnak2/Scn8a/Dst	3
CC	GO:0030315	T-tubule	ôáø-36	74/21435	0.006865902	0.033512141	0.018584397	Aqp4/Ahnak2	2
CC	GO:0099240	intrinsic component of synaptic membrane	îøõ-36	246/21435	0.008064215	0.037990405	0.02106785	Kcna2/Scn8a/Glra1	3
CC	GO:0070382	exocytic vesicle	îøõ-36	247/21435	0.008154038	0.037990405	0.02106785	Sv2c/Hspa8/Syt2	3
CC	GO:0001725	stress fiber	ôáø-36	87/21435	0.009380652	0.040915609	0.022690042	Myh14/Dst	2
CC	GO:0043195	terminal bouton	ôáø-36	87/21435	0.009380652	0.040915609	0.022690042	Hspa8/Dbh	2
CC	GO:0097517	contractile actin filament bundle	ôáø-36	87/21435	0.009380652	0.040915609	0.022690042	Myh14/Dst	2
CC	GO:0032432	actin filament bundle	ôáø-36	96/21435	0.011326897	0.04837529	0.026826862	Myh14/Dst	2
CC	GO:0042641	actomyosin	ôáø-36	98/21435	0.011781579	0.049290281	0.027334277	Myh14/Dst	2
MF	GO:0044183	protein binding involved in protein folding	îøõ-36	22/20852	7.12E-06	5.29E-04	3.40E-04	Hspa1b/Hspa1a/Hspa8	3
MF	GO:0042623	ATPase activity, coupled	éåð-36	286/20852	8.71E-06	5.29E-04	3.40E-04	Hspa1b/Hspa1a/Hspa8/Myh14/Ercc2/Dync1h1	6
MF	GO:0051787	misfolded protein binding	îøõ-36	24/20852	9.33E-06	5.29E-04	3.40E-04	Hspa1b/Hspa1a/Hspa8	3
MF	GO:0016887	ATPase activity	éåð-36	386/20852	4.71E-05	0.00200281	0.001289736	Hspa1b/Hspa1a/Hspa8/Myh14/Ercc2/Dync1h1	6
MF	GO:0022838	substrate-specific channel activity	éåð-36	420/20852	7.52E-05	0.00216937	0.001396994	Scn2b/Aqp4/Kcna2/Slc24a2/Scn8a/Glra1	6
MF	GO:0031072	heat shock protein binding	àôø-36	140/20852	9.70E-05	0.00216937	0.001396994	Hspa1b/Hspa1a/Hspa8/Dmp1	4
MF	GO:0015267	channel activity	éåð-36	444/20852	1.02E-04	0.00216937	0.001396994	Scn2b/Aqp4/Kcna2/Slc24a2/Scn8a/Glra1	6
MF	GO:0022803	passive transmembrane transporter activity	éåð-36	444/20852	1.02E-04	0.00216937	0.001396994	Scn2b/Aqp4/Kcna2/Slc24a2/Scn8a/Glra1	6
MF	GO:0031406	carboxylic acid binding	àôø-36	211/20852	4.66E-04	0.008277959	0.005330698	Ptgds/Hspa8/Dbh/Glra1	4
MF	GO:0043177	organic acid binding	àôø-36	224/20852	5.83E-04	0.008277959	0.005330698	Ptgds/Hspa8/Dbh/Glra1	4
MF	GO:0005248	voltage-gated sodium channel activity	ôáø-36	21/20852	5.96E-04	0.008277959	0.005330698	Scn2b/Scn8a	2
MF	GO:0051082	unfolded protein binding	îøõ-36	97/20852	6.23E-04	0.008277959	0.005330698	Hspa1b/Hspa1a/Hspa8	3
MF	GO:0005216	ion channel activity	îàé-36	407/20852	6.33E-04	0.008277959	0.005330698	Scn2b/Kcna2/Slc24a2/Scn8a/Glra1	5
MF	GO:0003774	motor activity	îøõ-36	133/20852	0.001552872	0.018856302	0.012142758	Myh14/Dync1h1/Cgnl1	3
MF	GO:0015081	sodium ion transmembrane transporter activity	îøõ-36	143/20852	0.001910529	0.021267667	0.013695588	Scn2b/Slc24a2/Scn8a	3
MF	GO:0005261	cation channel activity	àôø-36	317/20852	0.002103795	0.021267667	0.013695588	Scn2b/Kcna2/Slc24a2/Scn8a	4
MF	GO:0005272	sodium channel activity	ôáø-36	40/20852	0.002169068	0.021267667	0.013695588	Scn2b/Scn8a	2
MF	GO:0022839	ion gated channel activity	àôø-36	323/20852	0.002251871	0.021267667	0.013695588	Scn2b/Kcna2/Scn8a/Glra1	4
MF	GO:0022836	gated channel activity	àôø-36	335/20852	0.002569396	0.02298933	0.014804274	Scn2b/Kcna2/Scn8a/Glra1	4
MF	GO:0005504	fatty acid binding	ôáø-36	45/20852	0.002738176	0.023274493	0.014987909	Ptgds/Hspa8	2
MF	GO:0015077	monovalent inorganic cation transmembrane transporter activity	àôø-36	363/20852	0.003427823	0.027749043	0.017869353	Scn2b/Kcna2/Slc24a2/Scn8a	4
MF	GO:0005244	voltage-gated ion channel activity	îøõ-36	195/20852	0.004582189	0.03386835	0.021809959	Scn2b/Kcna2/Scn8a	3
MF	GO:0022832	voltage-gated channel activity	îøõ-36	195/20852	0.004582189	0.03386835	0.021809959	Scn2b/Kcna2/Scn8a	3
MF	GO:0001786	phosphatidylserine binding	ôáø-36	63/20852	0.005297485	0.037523851	0.024163966	Hspa8/Syt2	2
MF	GO:0033293	monocarboxylic acid binding	ôáø-36	69/20852	0.006322363	0.041769813	0.026898208	Ptgds/Hspa8	2
MF	GO:0046873	metal ion transmembrane transporter activity	àôø-36	433/20852	0.006388324	0.041769813	0.026898208	Scn2b/Kcna2/Slc24a2/Scn8a	4
